# Supplementary material for: Signatures of cysteine oxidation on muscle structural and contractile proteins are associated with physical performance and muscle function in older adults: Study of Muscle, Mobility and Aging (SOMMA)
Source: Aging Cell. 2024 Feb 8;23(6):e14094. doi: 10.1111/acel.14094 (PMC11166363; doi:10.1111/acel.14094)
Supplement: Supplementary file 3 — File S2. [file ACEL-23-e14094-s002.xlsx]

## Sheet: File S2 README
Supplemental File S2. Results of linear regression analyses (limma) testing associations between protein abundance or Cys oxidation and phenotypic measurements for an initial study of 14 samples.
	Below are codes used to represent phenotype:
	Phenotype	Phenotype Code
	VO2 Peak	TTPKVO2U
	Walking Speed	NF4WLKSPD
	Leg Strength	LEREPMAX
	Leg Power	LEPEAKPWR2
	Age	D1AGE
	Weight	HWWGT
	Sex	Sex
	Sheet Name	Sheet Contents
	Global	Limma analysis of global proteomics data.
	Redox	Limma analysis of redox proteomics data.

## Sheet: Global
Feature	Limma Model	Variable	logFC	AveExpr	t	P.Value	adj.P.Val	B
MYH1_HUMAN	~ LEREPMAX + Sex + HWWGT + D1AGE	LEREPMAX	-0.00531209	-0.0750461	-3.73561	0.0023021	0.0644587	-3.96935
MYH2_HUMAN	~ LEREPMAX + Sex + HWWGT + D1AGE	LEREPMAX	-0.00462131	0.0420849	-3.19936	0.00660005	0.0924007	-5.02957
TNNI2_HUMAN	~ LEREPMAX + Sex + HWWGT + D1AGE	LEREPMAX	-0.00295851	-0.00865746	-2.78526	0.0148689	0.128162	-5.8321
MYOM2_HUMAN	~ LEREPMAX + Sex + HWWGT + D1AGE	LEREPMAX	-0.00235011	-0.0210187	-2.67825	0.0183088	0.128162	-6.03498
MYOM1_HUMAN	~ LEREPMAX + Sex + HWWGT + D1AGE	LEREPMAX	-0.00215854	0.0494156	-2.4145	0.0304029	0.136164	-6.52347
RYR1_HUMAN	~ LEREPMAX + Sex + HWWGT + D1AGE	LEREPMAX	-0.0019189	-0.0136968	-2.30433	0.0374572	0.136164	-6.72163
TNNT3_HUMAN	~ LEREPMAX + Sex + HWWGT + D1AGE	LEREPMAX	-0.00262544	-0.0386375	-2.27235	0.0397797	0.136164	-6.77842
TPM1_HUMAN	~ LEREPMAX + Sex + HWWGT + D1AGE	LEREPMAX	-0.0023948	-0.0672826	-2.25468	0.0411202	0.136164	-6.80963
MYPC3_HUMAN	~ LEREPMAX + Sex + HWWGT + D1AGE	LEREPMAX	-0.00232711	-0.0258652	-2.22133	0.0437669	0.136164	-6.86823
ACTS_HUMAN	~ LEREPMAX + Sex + HWWGT + D1AGE	LEREPMAX	-0.00202232	0.00133892	-2.0663	0.0582972	0.151251	-7.13505
TNNC1_HUMAN	~ LEREPMAX + Sex + HWWGT + D1AGE	LEREPMAX	0.00337635	0.138261	2.05587	0.0594201	0.151251	-7.15265
TNNC2_HUMAN	~ LEREPMAX + Sex + HWWGT + D1AGE	LEREPMAX	-0.00191721	0.0036276	-1.82938	0.0892397	0.184786	-7.5224
NEBU_HUMAN	~ LEREPMAX + Sex + HWWGT + D1AGE	LEREPMAX	-0.00195723	0.0190712	-1.82903	0.0892947	0.184786	-7.52295
MLRV_HUMAN	~ LEREPMAX + Sex + HWWGT + D1AGE	LEREPMAX	0.00304762	0.169132	1.79688	0.094482	0.184786	-7.57338
MYL3_HUMAN	~ LEREPMAX + Sex + HWWGT + D1AGE	LEREPMAX	0.00295097	0.126	1.77017	0.0989923	0.184786	-7.61484
OBSCN_HUMAN	~ LEREPMAX + Sex + HWWGT + D1AGE	LEREPMAX	-0.00119517	0.0194017	-1.59905	0.132664	0.232162	-7.87088
TELT_HUMAN	~ LEREPMAX + Sex + HWWGT + D1AGE	LEREPMAX	-0.00186084	0.00911972	-1.548	0.144461	0.237936	-7.94385
ACTN2_HUMAN	~ LEREPMAX + Sex + HWWGT + D1AGE	LEREPMAX	-0.00152036	-0.0242835	-1.47574	0.162679	0.241484	-8.04427
TNNI1_HUMAN	~ LEREPMAX + Sex + HWWGT + D1AGE	LEREPMAX	0.00225314	0.0352679	1.47128	0.163864	0.241484	-8.05036
TPM2_HUMAN	~ LEREPMAX + Sex + HWWGT + D1AGE	LEREPMAX	-0.00149025	-0.0190239	-1.42315	0.177118	0.247966	-8.11517
ACTN1_HUMAN	~ LEREPMAX + Sex + HWWGT + D1AGE	LEREPMAX	-0.00118383	0.00550905	-1.30794	0.212469	0.283292	-8.26369
MYH1_HUMAN	~ LEPEAKPWR2 + Sex + HWWGT + D1AGE	LEPEAKPWR2	-0.00132856	-0.0750461	-2.62481	0.020228	0.285281	-7.2657
ACTN3_HUMAN	~ LEPEAKPWR2 + Sex + HWWGT + D1AGE	LEPEAKPWR2	0.00169464	0.0397614	2.32545	0.035896	0.285281	-7.81513
TNNI2_HUMAN	~ LEPEAKPWR2 + Sex + HWWGT + D1AGE	LEPEAKPWR2	-0.000807085	-0.00865746	-2.3131	0.0367437	0.285281	-7.83722
ACTN2_HUMAN	~ LEPEAKPWR2 + Sex + HWWGT + D1AGE	LEPEAKPWR2	-0.000602803	-0.0242835	-1.98017	0.0680638	0.285281	-8.41083
TPM1_HUMAN	~ LEPEAKPWR2 + Sex + HWWGT + D1AGE	LEPEAKPWR2	-0.000651869	-0.0672826	-1.90022	0.0785853	0.285281	-8.54145
MYH2_HUMAN	~ LEPEAKPWR2 + Sex + HWWGT + D1AGE	LEPEAKPWR2	-0.000986705	0.0420849	-1.88816	0.0802938	0.285281	-8.56087
ACTS_HUMAN	~ LEPEAKPWR2 + Sex + HWWGT + D1AGE	LEPEAKPWR2	-0.000566436	0.00133892	-1.8072	0.0926598	0.285281	-8.6894
TNNT3_HUMAN	~ LEPEAKPWR2 + Sex + HWWGT + D1AGE	LEPEAKPWR2	-0.000665369	-0.0386375	-1.75655	0.101236	0.285281	-8.76805
MYOM2_HUMAN	~ LEPEAKPWR2 + Sex + HWWGT + D1AGE	LEPEAKPWR2	-0.000532127	-0.0210187	-1.74246	0.103745	0.285281	-8.78969
MYPC3_HUMAN	~ LEPEAKPWR2 + Sex + HWWGT + D1AGE	LEPEAKPWR2	-0.00057899	-0.0258652	-1.67709	0.116107	0.285281	-8.88855
OBSCN_HUMAN	~ LEPEAKPWR2 + Sex + HWWGT + D1AGE	LEPEAKPWR2	-0.00038897	0.0194017	-1.65311	0.120955	0.285281	-8.92419
NEBU_HUMAN	~ LEPEAKPWR2 + Sex + HWWGT + D1AGE	LEPEAKPWR2	-0.0005575	0.0190712	-1.64678	0.122263	0.285281	-8.93354
MYOM1_HUMAN	~ LEPEAKPWR2 + Sex + HWWGT + D1AGE	LEPEAKPWR2	-0.000486928	0.0494156	-1.59279	0.133935	0.288475	-9.01232
MYL3_HUMAN	~ LEPEAKPWR2 + Sex + HWWGT + D1AGE	LEPEAKPWR2	0.000805814	0.126	1.53654	0.147099	0.294198	-9.09245
RYR1_HUMAN	~ LEPEAKPWR2 + Sex + HWWGT + D1AGE	LEPEAKPWR2	-0.000401564	-0.0136968	-1.39808	0.184241	0.318205	-9.28084
MLRV_HUMAN	~ LEPEAKPWR2 + Sex + HWWGT + D1AGE	LEPEAKPWR2	0.000743395	0.169132	1.36853	0.193099	0.318205	-9.31934
ACTN1_HUMAN	~ LEPEAKPWR2 + Sex + HWWGT + D1AGE	LEPEAKPWR2	-0.000382392	0.00550905	-1.35389	0.197613	0.318205	-9.33817
TNNC1_HUMAN	~ LEPEAKPWR2 + Sex + HWWGT + D1AGE	LEPEAKPWR2	0.00072328	0.138261	1.33189	0.204561	0.318205	-9.36619
TPM2_HUMAN	~ LEPEAKPWR2 + Sex + HWWGT + D1AGE	LEPEAKPWR2	-0.000426109	-0.0190239	-1.29334	0.217206	0.320009	-9.41442
TELT_HUMAN	~ LEPEAKPWR2 + Sex + HWWGT + D1AGE	LEPEAKPWR2	-0.000481111	0.00911972	-1.26018	0.228578	0.320009	-9.45502
TNNT3_HUMAN	~ TTPKVO2U + Sex + HWWGT + D1AGE	TTPKVO2U	-0.000559814	0.0147614	-2.93175	0.0115339	0.322949	-7.21792
TNNC2_HUMAN	~ LEPEAKPWR2 + Sex + HWWGT + D1AGE	LEPEAKPWR2	-0.000418952	0.0036276	-1.21423	0.245107	0.326809	-9.50989
TPM1_HUMAN	~ TTPKVO2U + Sex + HWWGT + D1AGE	TTPKVO2U	-0.000458786	-0.026735	-2.44599	0.029213	0.34688	-8.1239
TNNI2_HUMAN	~ TTPKVO2U + Sex + HWWGT + D1AGE	TTPKVO2U	-0.000463652	0.0437535	-2.28165	0.0397473	0.34688	-8.41733
TNNC2_HUMAN	~ TTPKVO2U + Sex + HWWGT + D1AGE	TTPKVO2U	-0.000396454	0.0619489	-2.12933	0.0526411	0.34688	-8.68127
TNNI1_HUMAN	~ TTPKVO2U + Sex + HWWGT + D1AGE	TTPKVO2U	0.000518956	-0.0210982	1.99706	0.0669015	0.34688	-8.90314
MYH2_HUMAN	~ TTPKVO2U + Sex + HWWGT + D1AGE	TTPKVO2U	-0.000583694	0.0877004	-1.93816	0.0743314	0.34688	-8.99951
MYOM2_HUMAN	~ TTPKVO2U + Sex + HWWGT + D1AGE	TTPKVO2U	-0.000329472	-0.0145032	-1.83937	0.0884957	0.353983	-9.15747
MYH1_HUMAN	~ TTPKVO2U + Sex + HWWGT + D1AGE	TTPKVO2U	-0.000544675	-0.0128475	-1.73428	0.106186	0.371653	-9.32008
TNNI3_HUMAN	~ LEREPMAX + Sex + HWWGT + D1AGE	LEREPMAX	0.00198184	0.013203	1.04555	0.313912	0.399525	-8.56423
ACTN3_HUMAN	~ LEREPMAX + Sex + HWWGT + D1AGE	LEREPMAX	0.0027341	0.0397614	1.00758	0.331165	0.403157	-8.60305
TNNC1_HUMAN	~ TTPKVO2U + Sex + HWWGT + D1AGE	TTPKVO2U	0.000488533	0.0737138	1.59469	0.134478	0.407893	-9.52658
TPM2_HUMAN	~ TTPKVO2U + Sex + HWWGT + D1AGE	TTPKVO2U	-0.000289782	-0.0105704	-1.50963	0.154739	0.407893	-9.64664
MYH7_HUMAN	~ TTPKVO2U + Sex + HWWGT + D1AGE	TTPKVO2U	0.000367282	0.0101417	1.48437	0.161236	0.407893	-9.68142
RYR1_HUMAN	~ TTPKVO2U + Sex + HWWGT + D1AGE	TTPKVO2U	-0.000245475	0.00590126	-1.42666	0.176943	0.407893	-9.75928
MYOM1_HUMAN	~ TTPKVO2U + Sex + HWWGT + D1AGE	TTPKVO2U	-0.000249742	0.0544599	-1.33771	0.203623	0.407893	-9.87478
MLRV_HUMAN	~ TTPKVO2U + Sex + HWWGT + D1AGE	TTPKVO2U	0.000415449	0.10254	1.31965	0.209423	0.407893	-9.89755
MYL3_HUMAN	~ TTPKVO2U + Sex + HWWGT + D1AGE	TTPKVO2U	0.000389985	0.0654597	1.29213	0.218514	0.407893	-9.93178
TNNI3_HUMAN	~ TTPKVO2U + Sex + HWWGT + D1AGE	TTPKVO2U	0.000390281	0.001083	1.2062	0.248953	0.417941	-10.035
TELT_HUMAN	~ TTPKVO2U + Sex + HWWGT + D1AGE	TTPKVO2U	-0.000265989	0.0456905	-1.19342	0.25375	0.417941	-10.0499
ACTN1_HUMAN	~ TTPKVO2U + Sex + HWWGT + D1AGE	TTPKVO2U	-0.000183474	0.00392993	-1.05343	0.311079	0.483901	-10.2043
ACTN4_HUMAN	~ LEREPMAX + Sex + HWWGT + D1AGE	LEREPMAX	-0.000706286	0.0265927	-0.796775	0.439205	0.512406	-8.79552
TNNI1_HUMAN	~ LEPEAKPWR2 + Sex + HWWGT + D1AGE	LEPEAKPWR2	0.000406508	0.0352679	0.820898	0.425713	0.532153	-9.90822
TNNI3_HUMAN	~ LEPEAKPWR2 + Sex + HWWGT + D1AGE	LEPEAKPWR2	0.000472903	0.013203	0.800345	0.437125	0.532153	-9.92528
TNNT1_HUMAN	~ LEREPMAX + Sex + HWWGT + D1AGE	LEREPMAX	0.000825408	0.0805035	0.708688	0.490431	0.549283	-8.86383
NEBU_HUMAN	~ TTPKVO2U + Sex + HWWGT + D1AGE	TTPKVO2U	-0.000186105	0.021448	-0.893726	0.387502	0.558166	-10.3603
ACTS_HUMAN	~ TTPKVO2U + Sex + HWWGT + D1AGE	TTPKVO2U	-0.000176124	0.00546685	-0.872247	0.39869	0.558166	-10.3795
OBSCN_HUMAN	~ TTPKVO2U + Sex + HWWGT + D1AGE	TTPKVO2U	-0.000128015	0.0260851	-0.831563	0.420471	0.560628	-10.4149
MYPC3_HUMAN	~ TTPKVO2U + Sex + HWWGT + D1AGE	TTPKVO2U	-0.000160116	0.00725012	-0.733177	0.476293	0.587363	-10.494
ACTN2_HUMAN	~ TTPKVO2U + Sex + HWWGT + D1AGE	TTPKVO2U	-0.000144514	-0.0267257	-0.722732	0.482477	0.587363	-10.5019
ACTN4_HUMAN	~ TTPKVO2U + Sex + HWWGT + D1AGE	TTPKVO2U	-9.77005e-05	0.0325028	-0.572431	0.576667	0.672779	-10.6033
MYH7_HUMAN	~ LEREPMAX + Sex + HWWGT + D1AGE	LEREPMAX	0.000725804	0.0415599	0.495281	0.62827	0.676599	-8.99801
TNNT2_HUMAN	~ TTPKVO2U + Sex + HWWGT + D1AGE	TTPKVO2U	7.40847e-05	-0.0454386	0.494659	0.628986	0.682542	-10.647
TNNT1_HUMAN	~ TTPKVO2U + Sex + HWWGT + D1AGE	TTPKVO2U	0.000105189	0.0490322	0.487683	0.633789	0.682542	-10.6506
ACTN4_HUMAN	~ LEPEAKPWR2 + Sex + HWWGT + D1AGE	LEPEAKPWR2	-0.000139541	0.0265927	-0.494148	0.629004	0.733838	-10.1313
TNNT1_HUMAN	~ LEPEAKPWR2 + Sex + HWWGT + D1AGE	LEPEAKPWR2	0.000138095	0.0805035	0.377156	0.711817	0.797235	-10.1852
MYOM3_HUMAN	~ TTPKVO2U + Sex + HWWGT + D1AGE	TTPKVO2U	4.39712e-05	-0.025677	0.280729	0.783278	0.812288	-10.7352
MYOM3_HUMAN	~ LEPEAKPWR2 + Sex + HWWGT + D1AGE	LEPEAKPWR2	6.94044e-05	-0.00538977	0.261542	0.797553	0.818723	-10.2245
TNNT2_HUMAN	~ LEPEAKPWR2 + Sex + HWWGT + D1AGE	LEPEAKPWR2	-6.13143e-05	-0.024871	-0.250739	0.805725	0.818723	-10.2274
MYH7_HUMAN	~ LEPEAKPWR2 + Sex + HWWGT + D1AGE	LEPEAKPWR2	0.000106317	0.0415599	0.233621	0.818723	0.818723	-10.2319
ACTN3_HUMAN	~ TTPKVO2U + Sex + HWWGT + D1AGE	TTPKVO2U	-7.4223e-05	0.0609642	-0.156481	0.878026	0.878026	-10.7643
TELT_HUMAN	~ NF4WLKSPD + Sex + HWWGT + D1AGE	NF4WLKSPD	0.859954	0.00911972	1.46692	0.164807	0.960243	-4.58091
NEBU_HUMAN	~ NF4WLKSPD + Sex + HWWGT + D1AGE	NF4WLKSPD	0.638967	0.0190712	1.1494	0.269917	0.960243	-4.59108
MYH7_HUMAN	~ NF4WLKSPD + Sex + HWWGT + D1AGE	NF4WLKSPD	0.732785	0.0415599	1.07687	0.299999	0.960243	-4.59319
ACTN3_HUMAN	~ NF4WLKSPD + Sex + HWWGT + D1AGE	NF4WLKSPD	1.08565	0.0397614	0.846286	0.411823	0.960243	-4.59921
TNNC2_HUMAN	~ NF4WLKSPD + Sex + HWWGT + D1AGE	NF4WLKSPD	0.423542	0.0036276	0.756876	0.461847	0.960243	-4.60124
TPM1_HUMAN	~ NF4WLKSPD + Sex + HWWGT + D1AGE	NF4WLKSPD	0.416954	-0.0672826	0.702471	0.494061	0.960243	-4.60238
TPM2_HUMAN	~ NF4WLKSPD + Sex + HWWGT + D1AGE	NF4WLKSPD	0.36589	-0.0190239	0.675727	0.510376	0.960243	-4.60291
TNNT1_HUMAN	~ NF4WLKSPD + Sex + HWWGT + D1AGE	NF4WLKSPD	0.35629	0.0805035	0.624648	0.542389	0.960243	-4.60388
TNNI2_HUMAN	~ NF4WLKSPD + Sex + HWWGT + D1AGE	NF4WLKSPD	0.355374	-0.00865746	0.559668	0.584673	0.960243	-4.60501
TNNT3_HUMAN	~ NF4WLKSPD + Sex + HWWGT + D1AGE	NF4WLKSPD	0.343916	-0.0386375	0.531357	0.603617	0.960243	-4.60547
TNNC1_HUMAN	~ NF4WLKSPD + Sex + HWWGT + D1AGE	NF4WLKSPD	0.433702	0.138261	0.491964	0.630476	0.960243	-4.60607
TNNT2_HUMAN	~ NF4WLKSPD + Sex + HWWGT + D1AGE	NF4WLKSPD	0.183998	-0.024871	0.462981	0.650592	0.960243	-4.60649
TNNI3_HUMAN	~ NF4WLKSPD + Sex + HWWGT + D1AGE	NF4WLKSPD	0.424068	0.013203	0.459232	0.653215	0.960243	-4.60654
MYOM1_HUMAN	~ NF4WLKSPD + Sex + HWWGT + D1AGE	NF4WLKSPD	0.23301	0.0494156	0.445603	0.662792	0.960243	-4.60672
RYR1_HUMAN	~ NF4WLKSPD + Sex + HWWGT + D1AGE	NF4WLKSPD	0.183425	-0.0136968	0.376881	0.711992	0.960243	-4.60758
ACTN1_HUMAN	~ NF4WLKSPD + Sex + HWWGT + D1AGE	NF4WLKSPD	0.175893	0.00550905	0.368174	0.718328	0.960243	-4.60767
TNNI1_HUMAN	~ NF4WLKSPD + Sex + HWWGT + D1AGE	NF4WLKSPD	0.277096	0.0352679	0.354691	0.728181	0.960243	-4.60782
OBSCN_HUMAN	~ NF4WLKSPD + Sex + HWWGT + D1AGE	NF4WLKSPD	0.143453	0.0194017	0.344437	0.735708	0.960243	-4.60793
ACTN2_HUMAN	~ NF4WLKSPD + Sex + HWWGT + D1AGE	NF4WLKSPD	-0.173274	-0.0242835	-0.31924	0.754324	0.960243	-4.60819
MLRV_HUMAN	~ NF4WLKSPD + Sex + HWWGT + D1AGE	NF4WLKSPD	0.23596	0.169132	0.265119	0.794835	0.960243	-4.60867
MYOM3_HUMAN	~ NF4WLKSPD + Sex + HWWGT + D1AGE	NF4WLKSPD	-0.0868228	-0.00538977	-0.202096	0.842789	0.960243	-4.60912
MYH1_HUMAN	~ NF4WLKSPD + Sex + HWWGT + D1AGE	NF4WLKSPD	-0.136806	-0.0750461	-0.143511	0.88796	0.960243	-4.60943
MYH2_HUMAN	~ NF4WLKSPD + Sex + HWWGT + D1AGE	NF4WLKSPD	0.129196	0.0420849	0.14312	0.888263	0.960243	-4.60943
ACTN4_HUMAN	~ NF4WLKSPD + Sex + HWWGT + D1AGE	NF4WLKSPD	-0.0611785	0.0265927	-0.133872	0.895436	0.960243	-4.60947
MYOM2_HUMAN	~ NF4WLKSPD + Sex + HWWGT + D1AGE	NF4WLKSPD	0.0669412	-0.0210187	0.125539	0.901907	0.960243	-4.60951
ACTS_HUMAN	~ NF4WLKSPD + Sex + HWWGT + D1AGE	NF4WLKSPD	-0.0604969	0.00133892	-0.110044	0.913958	0.960243	-4.60956
MYL3_HUMAN	~ NF4WLKSPD + Sex + HWWGT + D1AGE	NF4WLKSPD	-0.082822	0.126	-0.0946551	0.925949	0.960243	-4.60961
MYOM3_HUMAN	~ LEREPMAX + Sex + HWWGT + D1AGE	LEREPMAX	4.69332e-05	-0.00538977	0.0556868	0.956397	0.966249	-9.12679
TNNT2_HUMAN	~ LEREPMAX + Sex + HWWGT + D1AGE	LEREPMAX	3.32504e-05	-0.024871	0.0430954	0.966249	0.966249	-9.12746
MYPC3_HUMAN	~ NF4WLKSPD + Sex + HWWGT + D1AGE	NF4WLKSPD	-0.0214073	-0.0258652	-0.0360174	0.971784	0.971784	-4.60973

## Sheet: Redox
Feature	Limma Model	Variable	logFC	AveExpr	t	P.Value	adj.P.Val	B
MYH1_HUMAN_Cys1253	~ LEREPMAX + Sex + HWWGT + D1AGE	LEREPMAX	-0.00504201	0.030351	-4.32876	0.00111565	0.171273	-3.38684
MYH1_HUMAN_Cys1443	~ LEREPMAX + Sex + HWWGT + D1AGE	LEREPMAX	-0.00594446	0.0419078	-4.20094	0.00138812	0.171273	-3.61462
TNNI2_HUMAN_Cys134	~ LEREPMAX + Sex + HWWGT + D1AGE	LEREPMAX	-0.00355399	-0.0783663	-3.99408	0.00198534	0.171273	-3.98641
MYH2_HUMAN_Cys953	~ LEREPMAX + Sex + HWWGT + D1AGE	LEREPMAX	-0.00609416	-0.0012023	-3.83165	0.00263828	0.171273	-4.28065
MYH2_HUMAN_Cys1445	~ LEREPMAX + Sex + HWWGT + D1AGE	LEREPMAX	-0.00683585	0.0546216	-3.74919	0.00305119	0.171273	-4.43068
MYOM2_HUMAN_Cys805	~ LEREPMAX + Sex + HWWGT + D1AGE	LEREPMAX	-0.0041601	-0.0170809	-3.62486	0.0038038	0.171273	-4.65753
MYOM2_HUMAN_Cys68	~ LEREPMAX + Sex + HWWGT + D1AGE	LEREPMAX	-0.00341239	0.0255732	-3.53684	0.00444993	0.171273	-4.81849
MYOM2_HUMAN_Cys1183	~ LEREPMAX + Sex + HWWGT + D1AGE	LEREPMAX	-0.00381544	0.0215528	-3.43464	0.00534311	0.171273	-5.00561
RYR1_HUMAN_Cys1039	~ LEREPMAX + Sex + HWWGT + D1AGE	LEREPMAX	-0.00466705	-0.0254695	-3.35318	0.00618503	0.171273	-5.15484
MYOM1_HUMAN_Cys1619	~ LEREPMAX + Sex + HWWGT + D1AGE	LEREPMAX	-0.00324936	0.0652769	-3.2161	0.00791887	0.171273	-5.40591
MYH2_HUMAN_Cys1255	~ LEREPMAX + Sex + HWWGT + D1AGE	LEREPMAX	-0.00468151	-0.04002	-3.17959	0.00845887	0.171273	-5.47271
OBSCN_HUMAN_Cys354	~ LEREPMAX + Sex + HWWGT + D1AGE	LEREPMAX	-0.00145601	0.00717578	-3.13843	0.00911245	0.171273	-5.54796
MYOM2_HUMAN_Cys195	~ LEREPMAX + Sex + HWWGT + D1AGE	LEREPMAX	-0.00281963	0.0378552	-3.11191	0.00956042	0.171273	-5.59642
MYOM2_HUMAN_Cys1242	~ LEREPMAX + Sex + HWWGT + D1AGE	LEREPMAX	-0.00347834	0.0252451	-3.01972	0.0112977	0.171273	-5.76457
RYR1_HUMAN_Cys23	~ LEREPMAX + Sex + HWWGT + D1AGE	LEREPMAX	-0.00217602	-0.0302843	-2.97377	0.0122789	0.171273	-5.84819
RYR1_HUMAN_Cys3402	~ LEREPMAX + Sex + HWWGT + D1AGE	LEREPMAX	-0.00299049	-0.00220237	-2.93943	0.0130675	0.171273	-5.91057
ACTS_HUMAN_Cys259;287	~ LEREPMAX + Sex + HWWGT + D1AGE	LEREPMAX	-0.00252956	0.0424034	-2.89672	0.0141197	0.171273	-5.98803
OBSCN_HUMAN_Cys82	~ LEREPMAX + Sex + HWWGT + D1AGE	LEREPMAX	-0.00204327	-0.000737297	-2.89489	0.0141665	0.171273	-5.99133
OBSCN_HUMAN_Cys778	~ LEREPMAX + Sex + HWWGT + D1AGE	LEREPMAX	-0.00161086	0.00217367	-2.8889	0.0143213	0.171273	-6.00219
MYOM1_HUMAN_Cys1594	~ LEREPMAX + Sex + HWWGT + D1AGE	LEREPMAX	-0.0029902	0.0590103	-2.87618	0.0146554	0.171273	-6.02522
RYR1_HUMAN_Cys3891	~ LEREPMAX + Sex + HWWGT + D1AGE	LEREPMAX	-0.0035727	-0.0865762	-2.86163	0.015047	0.171273	-6.05153
MYOM2_HUMAN_Cys1265	~ LEREPMAX + Sex + HWWGT + D1AGE	LEREPMAX	-0.00375666	0.024865	-2.85808	0.0151442	0.171273	-6.05795
MYOM2_HUMAN_Cys440	~ LEREPMAX + Sex + HWWGT + D1AGE	LEREPMAX	-0.00441779	0.0586464	-2.83418	0.0158147	0.171273	-6.10113
MYOM2_HUMAN_Cys1291	~ LEREPMAX + Sex + HWWGT + D1AGE	LEREPMAX	-0.00138333	0.0102834	-2.81813	0.0162814	0.171273	-6.13008
NEBU_HUMAN_Cys4856	~ LEREPMAX + Sex + HWWGT + D1AGE	LEREPMAX	-0.00321772	0.10875	-2.8061	0.0166405	0.171273	-6.15178
MYH2_HUMAN_Cys1346	~ LEREPMAX + Sex + HWWGT + D1AGE	LEREPMAX	-0.00477969	0.0436013	-2.79613	0.0169436	0.171273	-6.16973
NEBU_HUMAN_Cys6121	~ LEREPMAX + Sex + HWWGT + D1AGE	LEREPMAX	-0.00274553	0.124842	-2.76277	0.0179994	0.171273	-6.22975
MYOM1_HUMAN_Cys786	~ LEREPMAX + Sex + HWWGT + D1AGE	LEREPMAX	-0.0022656	0.0589755	-2.75317	0.0183149	0.171273	-6.24699
MYH2_HUMAN_Cys819	~ LEREPMAX + Sex + HWWGT + D1AGE	LEREPMAX	-0.00203797	0.0963662	-2.74071	0.0187328	0.171273	-6.26935
OBSCN_HUMAN_Cys1054	~ LEREPMAX + Sex + HWWGT + D1AGE	LEREPMAX	-0.00178201	0.0221188	-2.71489	0.0196291	0.171273	-6.31562
OBSCN_HUMAN_Cys4088;4089	~ LEREPMAX + Sex + HWWGT + D1AGE	LEREPMAX	-0.00185535	0.0689582	-2.70885	0.019845	0.171273	-6.32644
MYH2_HUMAN_Cys911	~ LEREPMAX + Sex + HWWGT + D1AGE	LEREPMAX	-0.00537308	0.0683227	-2.70381	0.0200266	0.171273	-6.33545
RYR1_HUMAN_Cys3650	~ LEREPMAX + Sex + HWWGT + D1AGE	LEREPMAX	-0.00259805	-0.0409065	-2.7023	0.0200817	0.171273	-6.33816
RYR1_HUMAN_Cys1673	~ LEREPMAX + Sex + HWWGT + D1AGE	LEREPMAX	-0.00393572	0.0170707	-2.67996	0.0209095	0.171273	-6.37807
RYR1_HUMAN_Cys2555	~ LEREPMAX + Sex + HWWGT + D1AGE	LEREPMAX	-0.00187066	-0.0577296	-2.67465	0.0211115	0.171273	-6.38756
RYR1_HUMAN_Cys252	~ LEREPMAX + Sex + HWWGT + D1AGE	LEREPMAX	-0.00194451	0.0258438	-2.64145	0.0224171	0.171273	-6.44672
NEBU_HUMAN_Cys4611	~ LEREPMAX + Sex + HWWGT + D1AGE	LEREPMAX	-0.00328028	0.0681177	-2.62374	0.0231455	0.171273	-6.4782
MYOM1_HUMAN_Cys798	~ LEREPMAX + Sex + HWWGT + D1AGE	LEREPMAX	-0.00212065	0.0374929	-2.62291	0.0231803	0.171273	-6.47968
MYH1_HUMAN_Cys1344	~ LEREPMAX + Sex + HWWGT + D1AGE	LEREPMAX	-0.00626827	-0.206234	-2.61945	0.0233259	0.171273	-6.48583
RYR1_HUMAN_Cys2363	~ LEREPMAX + Sex + HWWGT + D1AGE	LEREPMAX	-0.00323541	-0.0382739	-2.60768	0.0238268	0.171273	-6.50672
OBSCN_HUMAN_Cys247	~ LEREPMAX + Sex + HWWGT + D1AGE	LEREPMAX	-0.00182601	0.000822042	-2.58272	0.0249243	0.171273	-6.55095
MYH2_HUMAN_Cys1544	~ LEREPMAX + Sex + HWWGT + D1AGE	LEREPMAX	-0.00528307	-0.037423	-2.58029	0.0250337	0.171273	-6.55524
MYH2_HUMAN_Cys1466	~ LEREPMAX + Sex + HWWGT + D1AGE	LEREPMAX	-0.00718441	0.0452986	-2.56542	0.0257136	0.171273	-6.58152
MYH1_HUMAN_Cys1464	~ LEREPMAX + Sex + HWWGT + D1AGE	LEREPMAX	-0.00376463	0.0430167	-2.55766	0.0260761	0.171273	-6.59523
MYOM1_HUMAN_Cys1210	~ LEREPMAX + Sex + HWWGT + D1AGE	LEREPMAX	-0.0017334	-0.00807784	-2.49521	0.0291774	0.184893	-6.70507
RYR1_HUMAN_Cys3635	~ LEREPMAX + Sex + HWWGT + D1AGE	LEREPMAX	-0.00334895	0.0136558	-2.48226	0.0298645	0.184893	-6.72775
MYOM2_HUMAN_Cys805;822	~ LEREPMAX + Sex + HWWGT + D1AGE	LEREPMAX	-0.00135937	-0.0126467	-2.47846	0.0300691	0.184893	-6.73441
NEBU_HUMAN_Cys5523	~ LEREPMAX + Sex + HWWGT + D1AGE	LEREPMAX	-0.00266886	0.0697281	-2.43656	0.0324165	0.185603	-6.80751
NEBU_HUMAN_Cys3901	~ LEREPMAX + Sex + HWWGT + D1AGE	LEREPMAX	-0.00317763	0.072076	-2.4287	0.0328763	0.185603	-6.82118
NEBU_HUMAN_Cys5628	~ LEREPMAX + Sex + HWWGT + D1AGE	LEREPMAX	-0.00191313	0.00502899	-2.40925	0.0340414	0.185603	-6.85495
OBSCN_HUMAN_Cys259	~ LEREPMAX + Sex + HWWGT + D1AGE	LEREPMAX	-0.00286509	-0.0134424	-2.40613	0.0342323	0.185603	-6.86037
MYH1_HUMAN_Cys909	~ LEREPMAX + Sex + HWWGT + D1AGE	LEREPMAX	-0.0041348	-0.12621	-2.40065	0.0345691	0.185603	-6.86985
MYH1_HUMAN_Cys676	~ LEREPMAX + Sex + HWWGT + D1AGE	LEREPMAX	-0.0047638	0.110003	-2.39068	0.0351911	0.185603	-6.88711
NEBU_HUMAN_Cys1574	~ LEREPMAX + Sex + HWWGT + D1AGE	LEREPMAX	-0.00472381	0.0937436	-2.38891	0.035303	0.185603	-6.89018
OBSCN_HUMAN_Cys2917	~ LEREPMAX + Sex + HWWGT + D1AGE	LEREPMAX	-0.00149197	0.0233401	-2.3886	0.0353223	0.185603	-6.89071
MYOM3_HUMAN_Cys149	~ LEREPMAX + Sex + HWWGT + D1AGE	LEREPMAX	-0.00321733	-0.167757	-2.37154	0.0364158	0.187931	-6.92018
TPM1_HUMAN_Cys190	~ LEREPMAX + Sex + HWWGT + D1AGE	LEREPMAX	-0.00431559	-0.06828	-2.35102	0.0377739	0.191437	-6.95552
MYOM2_HUMAN_Cys659	~ LEREPMAX + Sex + HWWGT + D1AGE	LEREPMAX	-0.00146174	0.0337026	-2.33388	0.0389455	0.191437	-6.98496
NEBU_HUMAN_Cys1295	~ LEREPMAX + Sex + HWWGT + D1AGE	LEREPMAX	-0.00137891	0.00829676	-2.33191	0.0390824	0.191437	-6.98834
NEBU_HUMAN_Cys5103	~ LEREPMAX + Sex + HWWGT + D1AGE	LEREPMAX	-0.0016278	0.0216875	-2.28363	0.0425865	0.205125	-7.07084
MYOM2_HUMAN_Cys1366	~ LEREPMAX + Sex + HWWGT + D1AGE	LEREPMAX	-0.00257386	0.0611898	-2.23427	0.0464787	0.218256	-7.1545
NEBU_HUMAN_Cys5348	~ LEREPMAX + Sex + HWWGT + D1AGE	LEREPMAX	-0.00320523	0.0674954	-2.2301	0.0468231	0.218256	-7.16155
OBSCN_HUMAN_Cys1413	~ LEREPMAX + Sex + HWWGT + D1AGE	LEREPMAX	-0.00162993	-0.0158394	-2.20872	0.048625	0.223058	-7.19754
MYOM1_HUMAN_Cys298	~ LEREPMAX + Sex + HWWGT + D1AGE	LEREPMAX	-0.00117641	0.0562829	-2.17423	0.051672	0.227572	-7.25531
NEBU_HUMAN_Cys2372;2390	~ LEREPMAX + Sex + HWWGT + D1AGE	LEREPMAX	-0.00145122	0.0702433	-2.17249	0.0518306	0.227572	-7.25822
RYR1_HUMAN_Cys3193	~ LEREPMAX + Sex + HWWGT + D1AGE	LEREPMAX	-0.0033936	-0.0317286	-2.17032	0.0520285	0.227572	-7.26184
MYH1_HUMAN_Cys1415	~ LEREPMAX + Sex + HWWGT + D1AGE	LEREPMAX	-0.00438999	-0.116845	-2.1585	0.0531212	0.227572	-7.28154
NEBU_HUMAN_Cys3587;3605	~ LEREPMAX + Sex + HWWGT + D1AGE	LEREPMAX	-0.00111796	-0.00174382	-2.15396	0.0535465	0.227572	-7.28909
ACTN2_HUMAN_Cys161	~ LEREPMAX + Sex + HWWGT + D1AGE	LEREPMAX	-0.00476401	-0.000560903	-2.13255	0.0555963	0.227608	-7.32463
NEBU_HUMAN_Cys4559	~ LEREPMAX + Sex + HWWGT + D1AGE	LEREPMAX	-0.00107003	0.00449716	-2.12028	0.0568037	0.227608	-7.34492
OBSCN_HUMAN_Cys4968	~ LEREPMAX + Sex + HWWGT + D1AGE	LEREPMAX	-0.00106216	0.023769	-2.11617	0.057214	0.227608	-7.35171
TNNI2_HUMAN_Cys65	~ LEREPMAX + Sex + HWWGT + D1AGE	LEREPMAX	-0.00146818	-0.0175375	-2.11047	0.0577874	0.227608	-7.36111
OBSCN_HUMAN_Cys4410	~ LEREPMAX + Sex + HWWGT + D1AGE	LEREPMAX	-0.00137953	-0.022118	-2.09718	0.0591457	0.227608	-7.383
OBSCN_HUMAN_Cys2187	~ LEREPMAX + Sex + HWWGT + D1AGE	LEREPMAX	-0.00093196	0.00183398	-2.09413	0.0594612	0.227608	-7.38801
OBSCN_HUMAN_Cys3167;3173	~ LEREPMAX + Sex + HWWGT + D1AGE	LEREPMAX	-0.0027254	-0.00986082	-2.08836	0.0600635	0.227608	-7.39749
MYOM2_HUMAN_Cys648;649;659	~ LEREPMAX + Sex + HWWGT + D1AGE	LEREPMAX	-0.00174061	-0.0244071	-2.07967	0.0609804	0.227608	-7.41173
RYR1_HUMAN_Cys1191	~ LEREPMAX + Sex + HWWGT + D1AGE	LEREPMAX	-0.00171979	0.0120768	-2.07791	0.0611679	0.227608	-7.41462
MYH1_HUMAN_Cys796	~ LEREPMAX + Sex + HWWGT + D1AGE	LEREPMAX	-0.00525588	-0.0877021	-2.06553	0.0625016	0.227608	-7.43487
TNNC2_HUMAN_Cys99	~ LEREPMAX + Sex + HWWGT + D1AGE	LEREPMAX	-0.00252749	-0.0657715	-2.061	0.062997	0.227608	-7.44227
NEBU_HUMAN_Cys4521	~ LEREPMAX + Sex + HWWGT + D1AGE	LEREPMAX	-0.00352701	0.00958062	-2.05819	0.0633051	0.227608	-7.44685
MYH2_HUMAN_Cys1417	~ LEREPMAX + Sex + HWWGT + D1AGE	LEREPMAX	-0.00296226	0.0597472	-2.05377	0.0637933	0.227608	-7.45404
MYOM2_HUMAN_Cys722	~ LEREPMAX + Sex + HWWGT + D1AGE	LEREPMAX	-0.00123256	-0.000624365	-2.04621	0.064637	0.227806	-7.46635
NEBU_HUMAN_Cys3673	~ LEREPMAX + Sex + HWWGT + D1AGE	LEREPMAX	-0.00377255	0.00448856	-2.01391	0.0683614	0.23803	-7.51869
OBSCN_HUMAN_Cys5857	~ LEREPMAX + Sex + HWWGT + D1AGE	LEREPMAX	-0.00171578	-0.0319479	-2.00521	0.0693975	0.238357	-7.53271
MYOM3_HUMAN_Cys794	~ LEREPMAX + Sex + HWWGT + D1AGE	LEREPMAX	0.00180865	0.0189359	1.99934	0.0701051	0.238357	-7.54216
OBSCN_HUMAN_Cys2490	~ LEREPMAX + Sex + HWWGT + D1AGE	LEREPMAX	-0.00143566	-0.0215632	-1.98733	0.0715737	0.240521	-7.56145
OBSCN_HUMAN_Cys3218	~ LEREPMAX + Sex + HWWGT + D1AGE	LEREPMAX	-0.00113659	7.78694e-05	-1.97587	0.0730024	0.242502	-7.57981
MYOM1_HUMAN_Cys1411	~ LEREPMAX + Sex + HWWGT + D1AGE	LEREPMAX	-0.00228463	-0.0332487	-1.92519	0.0796418	0.259221	-7.66035
OBSCN_HUMAN_Cys3173	~ LEREPMAX + Sex + HWWGT + D1AGE	LEREPMAX	-0.00122042	0.00992946	-1.92381	0.0798292	0.259221	-7.66252
OBSCN_HUMAN_Cys4021	~ LEREPMAX + Sex + HWWGT + D1AGE	LEREPMAX	-0.000926774	-0.00826735	-1.86816	0.0877746	0.28086	-7.7497
MYH1_HUMAN_Cys817	~ LEREPMAX + Sex + HWWGT + D1AGE	LEREPMAX	-0.00142044	-0.0344477	-1.86318	0.0885204	0.28086	-7.75744
OBSCN_HUMAN_Cys4968;4971	~ LEREPMAX + Sex + HWWGT + D1AGE	LEREPMAX	-0.00153471	0.019871	-1.85381	0.0899376	0.28086	-7.77195
RYR1_HUMAN_Cys119	~ LEREPMAX + Sex + HWWGT + D1AGE	LEREPMAX	-0.00168897	0.0306736	-1.84945	0.090604	0.28086	-7.7787
TNNI2_HUMAN_Cys49;65	~ LEREPMAX + Sex + HWWGT + D1AGE	LEREPMAX	-0.00121414	-0.0154078	-1.8446	0.0913524	0.28086	-7.7862
MYOM1_HUMAN_Cys426	~ LEREPMAX + Sex + HWWGT + D1AGE	LEREPMAX	-0.0014236	0.0048147	-1.82624	0.0942304	0.283655	-7.81446
NEBU_HUMAN_Cys3984	~ LEREPMAX + Sex + HWWGT + D1AGE	LEREPMAX	-0.00334108	0.0568929	-1.82461	0.0944907	0.283655	-7.81697
RYR1_HUMAN_Cys2232;2233	~ LEREPMAX + Sex + HWWGT + D1AGE	LEREPMAX	-0.00179301	-0.0221328	-1.815	0.0960347	0.283655	-7.8317
ACTN2_HUMAN_Cys187	~ LEREPMAX + Sex + HWWGT + D1AGE	LEREPMAX	-0.00190725	-0.0220073	-1.80064	0.0983837	0.283655	-7.85363
OBSCN_HUMAN_Cys1843	~ LEREPMAX + Sex + HWWGT + D1AGE	LEREPMAX	-0.00122246	-0.0299909	-1.79573	0.099199	0.283655	-7.8611
MYOM2_HUMAN_Cys299	~ LEREPMAX + Sex + HWWGT + D1AGE	LEREPMAX	-0.00273158	0.0503867	-1.79554	0.0992303	0.283655	-7.86139
ACTN4_HUMAN_Cys793	~ LEREPMAX + Sex + HWWGT + D1AGE	LEREPMAX	0.0012911	-0.0171098	1.79481	0.0993523	0.283655	-7.8625
OBSCN_HUMAN_Cys1679	~ LEREPMAX + Sex + HWWGT + D1AGE	LEREPMAX	-0.00113479	-0.0221509	-1.78441	0.101101	0.283655	-7.87829
MYL3_HUMAN_Cys182	~ LEREPMAX + Sex + HWWGT + D1AGE	LEREPMAX	0.00279069	0.0910556	1.78107	0.10167	0.283655	-7.88336
ACTN4_HUMAN_Cys173	~ LEREPMAX + Sex + HWWGT + D1AGE	LEREPMAX	-0.00228024	0.0250936	-1.76898	0.103747	0.283655	-7.90162
TPM2_HUMAN_Cys190	~ LEREPMAX + Sex + HWWGT + D1AGE	LEREPMAX	-0.00366109	0.0118614	-1.76885	0.10377	0.283655	-7.90182
NEBU_HUMAN_Cys294	~ LEREPMAX + Sex + HWWGT + D1AGE	LEREPMAX	-0.00155402	0.0576146	-1.7673	0.10404	0.283655	-7.90416
OBSCN_HUMAN_Cys247	~ LEPEAKPWR2 + Sex + HWWGT + D1AGE	LEPEAKPWR2	-0.000652519	0.000822042	-3.40368	0.00569198	0.289716	-6.24308
OBSCN_HUMAN_Cys778	~ LEPEAKPWR2 + Sex + HWWGT + D1AGE	LEPEAKPWR2	-0.000530698	0.00217367	-3.3143	0.00668144	0.289716	-6.40645
OBSCN_HUMAN_Cys1054	~ LEPEAKPWR2 + Sex + HWWGT + D1AGE	LEPEAKPWR2	-0.000593498	0.0221188	-3.1514	0.00895845	0.289716	-6.704
MYH2_HUMAN_Cys1445	~ LEPEAKPWR2 + Sex + HWWGT + D1AGE	LEPEAKPWR2	-0.00191388	0.0546216	-3.12543	0.00938811	0.289716	-6.75136
ACTS_HUMAN_Cys259;287	~ LEPEAKPWR2 + Sex + HWWGT + D1AGE	LEPEAKPWR2	-0.000804637	0.0424034	-3.10399	0.00975858	0.289716	-6.79045
OBSCN_HUMAN_Cys2917	~ LEPEAKPWR2 + Sex + HWWGT + D1AGE	LEPEAKPWR2	-0.000520077	0.0233401	-2.95288	0.0128229	0.289716	-7.06518
OBSCN_HUMAN_Cys354	~ LEPEAKPWR2 + Sex + HWWGT + D1AGE	LEPEAKPWR2	-0.000423449	0.00717578	-2.8693	0.0149154	0.289716	-7.21642
MYH1_HUMAN_Cys1253	~ LEPEAKPWR2 + Sex + HWWGT + D1AGE	LEPEAKPWR2	-0.00125337	0.030351	-2.81066	0.0165837	0.289716	-7.32211
ACTN3_HUMAN_Cys194	~ LEPEAKPWR2 + Sex + HWWGT + D1AGE	LEPEAKPWR2	0.00421365	-0.247097	2.73961	0.0188561	0.289716	-7.44968
OBSCN_HUMAN_Cys4968;4971	~ LEPEAKPWR2 + Sex + HWWGT + D1AGE	LEPEAKPWR2	-0.000604385	0.019871	-2.66473	0.021585	0.289716	-7.58338
MYH2_HUMAN_Cys1255	~ LEPEAKPWR2 + Sex + HWWGT + D1AGE	LEPEAKPWR2	-0.00129378	-0.04002	-2.65791	0.0218523	0.289716	-7.59552
ACTN3_HUMAN_Cys593	~ LEPEAKPWR2 + Sex + HWWGT + D1AGE	LEPEAKPWR2	0.00413414	-0.0924186	2.64864	0.0222204	0.289716	-7.612
OBSCN_HUMAN_Cys2490	~ LEPEAKPWR2 + Sex + HWWGT + D1AGE	LEPEAKPWR2	-0.000531526	-0.0215632	-2.62599	0.0231465	0.289716	-7.65223
ACTN3_HUMAN_Cys601	~ LEPEAKPWR2 + Sex + HWWGT + D1AGE	LEPEAKPWR2	0.00349033	-0.0529265	2.60849	0.0238878	0.289716	-7.68325
TNNI2_HUMAN_Cys134	~ LEPEAKPWR2 + Sex + HWWGT + D1AGE	LEPEAKPWR2	-0.000861291	-0.0783663	-2.55954	0.0260877	0.289716	-7.76974
OBSCN_HUMAN_Cys1843	~ LEPEAKPWR2 + Sex + HWWGT + D1AGE	LEPEAKPWR2	-0.000479033	-0.0299909	-2.54308	0.026871	0.289716	-7.79873
MYOM3_HUMAN_Cys794	~ LEPEAKPWR2 + Sex + HWWGT + D1AGE	LEPEAKPWR2	0.000648798	0.0189359	2.51403	0.0283103	0.289716	-7.84977
MYH2_HUMAN_Cys953	~ LEPEAKPWR2 + Sex + HWWGT + D1AGE	LEPEAKPWR2	-0.00148547	-0.0012023	-2.51128	0.0284502	0.289716	-7.85458
OBSCN_HUMAN_Cys1679	~ LEPEAKPWR2 + Sex + HWWGT + D1AGE	LEPEAKPWR2	-0.000440586	-0.0221509	-2.4881	0.0296584	0.289716	-7.89518
NEBU_HUMAN_Cys5523	~ LEPEAKPWR2 + Sex + HWWGT + D1AGE	LEPEAKPWR2	-0.000823812	0.0697281	-2.46672	0.0308171	0.289716	-7.93253
NEBU_HUMAN_Cys5103	~ LEPEAKPWR2 + Sex + HWWGT + D1AGE	LEPEAKPWR2	-0.000524158	0.0216875	-2.46421	0.0309555	0.289716	-7.93689
MYH1_HUMAN_Cys1443	~ LEPEAKPWR2 + Sex + HWWGT + D1AGE	LEPEAKPWR2	-0.00136798	0.0419078	-2.43699	0.0325012	0.289716	-7.98428
NEBU_HUMAN_Cys1574	~ LEPEAKPWR2 + Sex + HWWGT + D1AGE	LEPEAKPWR2	-0.00146442	0.0937436	-2.43293	0.0327381	0.289716	-7.99134
OBSCN_HUMAN_Cys4088;4089	~ LEPEAKPWR2 + Sex + HWWGT + D1AGE	LEPEAKPWR2	-0.000529778	0.0689582	-2.42763	0.0330497	0.289716	-8.00053
OBSCN_HUMAN_Cys6182	~ LEPEAKPWR2 + Sex + HWWGT + D1AGE	LEPEAKPWR2	-0.0005374	-0.00389364	-2.40857	0.034195	0.289716	-8.03359
OBSCN_HUMAN_Cys2187	~ LEPEAKPWR2 + Sex + HWWGT + D1AGE	LEPEAKPWR2	-0.000312883	0.00183398	-2.39896	0.0347869	0.289716	-8.05022
ACTN3_HUMAN_Cys494	~ LEPEAKPWR2 + Sex + HWWGT + D1AGE	LEPEAKPWR2	0.00302871	-0.021778	2.39519	0.0350215	0.289716	-8.05673
ACTN2_HUMAN_Cys487	~ LEPEAKPWR2 + Sex + HWWGT + D1AGE	LEPEAKPWR2	-0.00124492	0.0390764	-2.3649	0.0369654	0.289716	-8.10898
OBSCN_HUMAN_Cys82	~ LEPEAKPWR2 + Sex + HWWGT + D1AGE	LEPEAKPWR2	-0.000550542	-0.000737297	-2.35957	0.0373178	0.289716	-8.11814
MYOM1_HUMAN_Cys1210	~ LEPEAKPWR2 + Sex + HWWGT + D1AGE	LEPEAKPWR2	-0.00051057	-0.00807784	-2.3542	0.0376762	0.289716	-8.12737
NEBU_HUMAN_Cys2372;2390	~ LEPEAKPWR2 + Sex + HWWGT + D1AGE	LEPEAKPWR2	-0.000467752	0.0702433	-2.34225	0.0384865	0.289716	-8.1479
MYOM2_HUMAN_Cys805	~ LEPEAKPWR2 + Sex + HWWGT + D1AGE	LEPEAKPWR2	-0.000989226	-0.0170809	-2.3291	0.0393971	0.289716	-8.17044
ACTN1_HUMAN_Cys332	~ LEPEAKPWR2 + Sex + HWWGT + D1AGE	LEPEAKPWR2	-0.000740874	-0.0137598	-2.31715	0.040242	0.289716	-8.19086
OBSCN_HUMAN_Cys4410	~ LEPEAKPWR2 + Sex + HWWGT + D1AGE	LEPEAKPWR2	-0.000451886	-0.022118	-2.31141	0.040655	0.289716	-8.20069
MYOM2_HUMAN_Cys1291	~ LEPEAKPWR2 + Sex + HWWGT + D1AGE	LEPEAKPWR2	-0.000372968	0.0102834	-2.31075	0.0407024	0.289716	-8.20181
OBSCN_HUMAN_Cys3167;3173	~ LEPEAKPWR2 + Sex + HWWGT + D1AGE	LEPEAKPWR2	-0.000890322	-0.00986082	-2.28905	0.0422996	0.289716	-8.23879
NEBU_HUMAN_Cys5628	~ LEPEAKPWR2 + Sex + HWWGT + D1AGE	LEPEAKPWR2	-0.000564133	0.00502899	-2.27899	0.0430603	0.289716	-8.25589
OBSCN_HUMAN_Cys4968	~ LEPEAKPWR2 + Sex + HWWGT + D1AGE	LEPEAKPWR2	-0.000340943	0.023769	-2.26786	0.0439178	0.289716	-8.27479
NEBU_HUMAN_Cys4856	~ LEPEAKPWR2 + Sex + HWWGT + D1AGE	LEPEAKPWR2	-0.000855565	0.10875	-2.25139	0.0452162	0.289716	-8.30268
ACTN2_HUMAN_Cys781	~ LEPEAKPWR2 + Sex + HWWGT + D1AGE	LEPEAKPWR2	-0.000693041	0.0119058	-2.23967	0.0461625	0.289716	-8.32248
OBSCN_HUMAN_Cys1413	~ LEPEAKPWR2 + Sex + HWWGT + D1AGE	LEPEAKPWR2	-0.00050273	-0.0158394	-2.2331	0.046701	0.289716	-8.33356
RYR1_HUMAN_Cys1673	~ LEPEAKPWR2 + Sex + HWWGT + D1AGE	LEPEAKPWR2	-0.00106816	0.0170707	-2.22789	0.047132	0.289716	-8.34233
MYOM2_HUMAN_Cys68	~ LEPEAKPWR2 + Sex + HWWGT + D1AGE	LEPEAKPWR2	-0.000794692	0.0255732	-2.22198	0.0476258	0.289716	-8.35228
MYOM1_HUMAN_Cys1619	~ LEPEAKPWR2 + Sex + HWWGT + D1AGE	LEPEAKPWR2	-0.000793198	0.0652769	-2.22074	0.04773	0.289716	-8.35436
NEBU_HUMAN_Cys3848	~ LEPEAKPWR2 + Sex + HWWGT + D1AGE	LEPEAKPWR2	-0.000410339	-0.00470945	-2.21942	0.0478419	0.289716	-8.35659
ACTN3_HUMAN_Cys788	~ LEPEAKPWR2 + Sex + HWWGT + D1AGE	LEPEAKPWR2	0.00111859	-0.012949	2.20915	0.0487151	0.289716	-8.37384
NEBU_HUMAN_Cys5348	~ LEPEAKPWR2 + Sex + HWWGT + D1AGE	LEPEAKPWR2	-0.000968058	0.0674954	-2.1858	0.0507597	0.289716	-8.41296
RYR1_HUMAN_Cys1039	~ LEPEAKPWR2 + Sex + HWWGT + D1AGE	LEPEAKPWR2	-0.00110105	-0.0254695	-2.18018	0.0512631	0.289716	-8.42234
NEBU_HUMAN_Cys6121	~ LEPEAKPWR2 + Sex + HWWGT + D1AGE	LEPEAKPWR2	-0.000720278	0.124842	-2.17965	0.0513109	0.289716	-8.42323
MYOM2_HUMAN_Cys1183	~ LEPEAKPWR2 + Sex + HWWGT + D1AGE	LEPEAKPWR2	-0.000887184	0.0215528	-2.17247	0.0519624	0.289716	-8.43521
ACTN2_HUMAN_Cys270	~ LEPEAKPWR2 + Sex + HWWGT + D1AGE	LEPEAKPWR2	-0.000803658	-0.0434256	-2.16857	0.052319	0.289716	-8.4417
MYH1_HUMAN_Cys1344	~ LEPEAKPWR2 + Sex + HWWGT + D1AGE	LEPEAKPWR2	-0.0016751	-0.206234	-2.13578	0.0554152	0.289716	-8.49618
ACTN3_HUMAN_Cys869	~ LEPEAKPWR2 + Sex + HWWGT + D1AGE	LEPEAKPWR2	0.00205776	0.071875	2.13482	0.0555083	0.289716	-8.49776
MYH1_HUMAN_Cys1415	~ LEPEAKPWR2 + Sex + HWWGT + D1AGE	LEPEAKPWR2	-0.00133216	-0.116845	-2.13	0.0559781	0.289716	-8.50573
MYOM2_HUMAN_Cys195	~ LEPEAKPWR2 + Sex + HWWGT + D1AGE	LEPEAKPWR2	-0.000676174	0.0378552	-2.11285	0.0576813	0.289716	-8.53404
NEBU_HUMAN_Cys3587;3605	~ LEPEAKPWR2 + Sex + HWWGT + D1AGE	LEPEAKPWR2	-0.000336512	-0.00174382	-2.10661	0.0583132	0.289716	-8.54432
OBSCN_HUMAN_Cys3173	~ LEPEAKPWR2 + Sex + HWWGT + D1AGE	LEPEAKPWR2	-0.000398642	0.00992946	-2.10216	0.058768	0.289716	-8.55164
OBSCN_HUMAN_Cys259	~ LEPEAKPWR2 + Sex + HWWGT + D1AGE	LEPEAKPWR2	-0.000798994	-0.0134424	-2.10106	0.058881	0.289716	-8.55345
OBSCN_HUMAN_Cys5932	~ LEPEAKPWR2 + Sex + HWWGT + D1AGE	LEPEAKPWR2	-0.000527026	-0.0210457	-2.08813	0.0602231	0.289716	-8.57467
ACTN3_HUMAN_Cys593;601	~ LEPEAKPWR2 + Sex + HWWGT + D1AGE	LEPEAKPWR2	0.00201231	0.0810941	2.0861	0.0604363	0.289716	-8.578
NEBU_HUMAN_Cys3901	~ LEPEAKPWR2 + Sex + HWWGT + D1AGE	LEPEAKPWR2	-0.000874189	0.072076	-2.07935	0.0611511	0.289716	-8.58906
TNNI1_HUMAN_Cys66	~ LEREPMAX + Sex + HWWGT + D1AGE	LEREPMAX	0.00314901	-0.00264915	1.74814	0.107422	0.290139	-7.93296
MYOM2_HUMAN_Cys805;822	~ LEPEAKPWR2 + Sex + HWWGT + D1AGE	LEPEAKPWR2	-0.000365251	-0.0126467	-2.05336	0.0639771	0.290603	-8.63147
MYOM2_HUMAN_Cys1265	~ LEPEAKPWR2 + Sex + HWWGT + D1AGE	LEPEAKPWR2	-0.000921124	0.024865	-2.03917	0.0655715	0.290603	-8.65453
OBSCN_HUMAN_Cys404	~ LEPEAKPWR2 + Sex + HWWGT + D1AGE	LEPEAKPWR2	-0.000413528	0.043828	-2.03541	0.0659992	0.290603	-8.66061
ACTN3_HUMAN_Cys490;494	~ LEPEAKPWR2 + Sex + HWWGT + D1AGE	LEPEAKPWR2	0.00182941	0.0386109	2.03015	0.066604	0.290603	-8.66914
MYH1_HUMAN_Cys1464	~ LEPEAKPWR2 + Sex + HWWGT + D1AGE	LEPEAKPWR2	-0.000983126	0.0430167	-2.02659	0.0670158	0.290603	-8.6749
ACTN2_HUMAN_Cys187	~ LEPEAKPWR2 + Sex + HWWGT + D1AGE	LEPEAKPWR2	-0.000638006	-0.0220073	-2.02353	0.0673717	0.290603	-8.67985
MYH2_HUMAN_Cys1466	~ LEPEAKPWR2 + Sex + HWWGT + D1AGE	LEPEAKPWR2	-0.00185536	0.0452986	-2.00087	0.0700606	0.294355	-8.71636
OBSCN_HUMAN_Cys2219	~ LEPEAKPWR2 + Sex + HWWGT + D1AGE	LEPEAKPWR2	-0.000331901	0.010262	-1.98994	0.0713947	0.294355	-8.73392
OBSCN_HUMAN_Cys2898	~ LEPEAKPWR2 + Sex + HWWGT + D1AGE	LEPEAKPWR2	-0.000339835	-0.00729498	-1.97667	0.073044	0.294355	-8.75516
MYOM2_HUMAN_Cys1242	~ LEPEAKPWR2 + Sex + HWWGT + D1AGE	LEPEAKPWR2	-0.000806258	0.0252451	-1.97139	0.0737101	0.294355	-8.76359
NEBU_HUMAN_Cys1295	~ LEPEAKPWR2 + Sex + HWWGT + D1AGE	LEPEAKPWR2	-0.000374337	0.00829676	-1.97073	0.0737948	0.294355	-8.76465
OBSCN_HUMAN_Cys4021	~ LEPEAKPWR2 + Sex + HWWGT + D1AGE	LEPEAKPWR2	-0.000294533	-0.00826735	-1.96634	0.0743534	0.294355	-8.77165
NEBU_HUMAN_Cys4611	~ LEPEAKPWR2 + Sex + HWWGT + D1AGE	LEPEAKPWR2	-0.00082189	0.0681177	-1.95842	0.0753712	0.294355	-8.78426
TNNC1_HUMAN_Cys84	~ LEREPMAX + Sex + HWWGT + D1AGE	LEREPMAX	0.00294319	0.166336	1.73235	0.110282	0.295106	-7.95655
ACTN2_HUMAN_Cys161	~ LEPEAKPWR2 + Sex + HWWGT + D1AGE	LEPEAKPWR2	-0.00136596	-0.000560903	-1.94788	0.0767463	0.295729	-8.80101
MYOM1_HUMAN_Cys518	~ LEREPMAX + Sex + HWWGT + D1AGE	LEREPMAX	-0.0026154	0.0313351	-1.71846	0.112856	0.296699	-7.97721
MYOM2_HUMAN_Cys649	~ LEREPMAX + Sex + HWWGT + D1AGE	LEREPMAX	-0.0012959	0.0355721	-1.71806	0.11293	0.296699	-7.9778
ACTN3_HUMAN_Cys490	~ LEPEAKPWR2 + Sex + HWWGT + D1AGE	LEPEAKPWR2	0.00316008	-0.112519	1.93573	0.0783601	0.297974	-8.82025
NEBU_HUMAN_Cys3830	~ LEREPMAX + Sex + HWWGT + D1AGE	LEREPMAX	-0.00258361	0.0627713	-1.70028	0.116305	0.301785	-8.00411
NEBU_HUMAN_Cys488	~ LEREPMAX + Sex + HWWGT + D1AGE	LEREPMAX	-0.00230677	-0.00556574	-1.69691	0.116955	0.301785	-8.00907
OBSCN_HUMAN_Cys4971	~ LEREPMAX + Sex + HWWGT + D1AGE	LEREPMAX	-0.00159147	-0.0181488	-1.691	0.118102	0.302047	-8.01776
RYR1_HUMAN_Cys565	~ LEPEAKPWR2 + Sex + HWWGT + D1AGE	LEPEAKPWR2	-0.000392989	-0.0521323	-1.89911	0.0834171	0.307202	-8.87791
OBSCN_HUMAN_Cys4919	~ LEPEAKPWR2 + Sex + HWWGT + D1AGE	LEPEAKPWR2	-0.000330407	0.00960237	-1.89865	0.0834822	0.307202	-8.87863
NEBU_HUMAN_Cys4559	~ LEPEAKPWR2 + Sex + HWWGT + D1AGE	LEPEAKPWR2	-0.000300078	0.00449716	-1.88577	0.0853321	0.307202	-8.89877
MYOM1_HUMAN_Cys786	~ LEPEAKPWR2 + Sex + HWWGT + D1AGE	LEPEAKPWR2	-0.000530523	0.0589755	-1.86259	0.0887557	0.307202	-8.93482
MYH1_HUMAN_Cys909	~ LEPEAKPWR2 + Sex + HWWGT + D1AGE	LEPEAKPWR2	-0.00105557	-0.12621	-1.86108	0.0889831	0.307202	-8.93716
RYR1_HUMAN_Cys23	~ LEPEAKPWR2 + Sex + HWWGT + D1AGE	LEPEAKPWR2	-0.000485873	-0.0302843	-1.85604	0.0897469	0.307202	-8.94498
OBSCN_HUMAN_Cys937;943	~ LEPEAKPWR2 + Sex + HWWGT + D1AGE	LEPEAKPWR2	-0.000728887	0.0150949	-1.85589	0.0897698	0.307202	-8.94521
MYOM3_HUMAN_Cys149	~ LEPEAKPWR2 + Sex + HWWGT + D1AGE	LEPEAKPWR2	-0.000825978	-0.167757	-1.85523	0.0898694	0.307202	-8.94623
TPM1_HUMAN_Cys190	~ LEPEAKPWR2 + Sex + HWWGT + D1AGE	LEPEAKPWR2	-0.00111125	-0.06828	-1.84812	0.090958	0.307202	-8.95723
NEBU_HUMAN_Cys4521	~ LEPEAKPWR2 + Sex + HWWGT + D1AGE	LEPEAKPWR2	-0.000994488	0.00958062	-1.84234	0.0918502	0.307202	-8.96614
RYR1_HUMAN_Cys3891	~ LEPEAKPWR2 + Sex + HWWGT + D1AGE	LEPEAKPWR2	-0.00080891	-0.0865762	-1.83558	0.0929041	0.307202	-8.97655
MYH2_HUMAN_Cys1346	~ LEPEAKPWR2 + Sex + HWWGT + D1AGE	LEPEAKPWR2	-0.00109461	0.0436013	-1.83016	0.0937588	0.307202	-8.98489
RYR1_HUMAN_Cys3635	~ LEPEAKPWR2 + Sex + HWWGT + D1AGE	LEPEAKPWR2	-0.000823791	0.0136558	-1.82482	0.0946056	0.307202	-8.99308
OBSCN_HUMAN_Cys5857	~ LEPEAKPWR2 + Sex + HWWGT + D1AGE	LEPEAKPWR2	-0.000485448	-0.0319479	-1.80649	0.0975698	0.308147	-9.02112
MYOM2_HUMAN_Cys440	~ LEPEAKPWR2 + Sex + HWWGT + D1AGE	LEPEAKPWR2	-0.000993491	0.0586464	-1.80616	0.0976247	0.308147	-9.02163
OBSCN_HUMAN_Cys4971	~ LEPEAKPWR2 + Sex + HWWGT + D1AGE	LEPEAKPWR2	-0.00051103	-0.0181488	-1.79575	0.0993447	0.308147	-9.03747
RYR1_HUMAN_Cys3402	~ LEPEAKPWR2 + Sex + HWWGT + D1AGE	LEPEAKPWR2	-0.000654543	-0.00220237	-1.7926	0.0998715	0.308147	-9.04226
MYOM1_HUMAN_Cys426	~ LEPEAKPWR2 + Sex + HWWGT + D1AGE	LEPEAKPWR2	-0.000429209	0.0048147	-1.79048	0.100228	0.308147	-9.04548
ACTN2_HUMAN_Cys487	~ LEREPMAX + Sex + HWWGT + D1AGE	LEREPMAX	-0.00314575	0.0390764	-1.67242	0.121771	0.3087	-8.04496
RYR1_HUMAN_Cys2232;2233	~ LEPEAKPWR2 + Sex + HWWGT + D1AGE	LEPEAKPWR2	-0.00054133	-0.0221328	-1.78191	0.101676	0.309309	-9.05847
MYOM1_HUMAN_Cys1594	~ LEPEAKPWR2 + Sex + HWWGT + D1AGE	LEPEAKPWR2	-0.000650168	0.0590103	-1.74941	0.107345	0.318008	-9.10741
NEBU_HUMAN_Cys3673	~ LEPEAKPWR2 + Sex + HWWGT + D1AGE	LEPEAKPWR2	-0.00103749	0.00448856	-1.74791	0.107614	0.318008	-9.10966
NEBU_HUMAN_Cys4241	~ LEPEAKPWR2 + Sex + HWWGT + D1AGE	LEPEAKPWR2	-0.000242081	0.0073271	-1.74159	0.108752	0.318008	-9.11911
MYH2_HUMAN_Cys1544	~ LEPEAKPWR2 + Sex + HWWGT + D1AGE	LEPEAKPWR2	-0.0012172	-0.037423	-1.73182	0.110532	0.318008	-9.13369
NEBU_HUMAN_Cys148	~ LEPEAKPWR2 + Sex + HWWGT + D1AGE	LEPEAKPWR2	-0.000489454	-0.0118524	-1.72926	0.111002	0.318008	-9.1375
OBSCN_HUMAN_Cys3218	~ LEPEAKPWR2 + Sex + HWWGT + D1AGE	LEPEAKPWR2	-0.000313253	7.78694e-05	-1.72472	0.111841	0.318008	-9.14425
MYH1_HUMAN_Cys796	~ LEPEAKPWR2 + Sex + HWWGT + D1AGE	LEPEAKPWR2	-0.00140274	-0.0877021	-1.72258	0.112238	0.318008	-9.14742
RYR1_HUMAN_Cys3650	~ LEPEAKPWR2 + Sex + HWWGT + D1AGE	LEPEAKPWR2	-0.000574981	-0.0409065	-1.70737	0.1151	0.32295	-9.16995
MYH2_HUMAN_Cys1417	~ LEPEAKPWR2 + Sex + HWWGT + D1AGE	LEPEAKPWR2	-0.000784749	0.0597472	-1.698	0.116896	0.324836	-9.18377
OBSCN_HUMAN_Cys5932	~ LEREPMAX + Sex + HWWGT + D1AGE	LEREPMAX	-0.00142645	-0.0210457	-1.63466	0.129546	0.325003	-8.09971
ACTN2_HUMAN_Cys781	~ LEREPMAX + Sex + HWWGT + D1AGE	LEREPMAX	-0.00177596	0.0119058	-1.62479	0.131649	0.325003	-8.11389
MYOM2_HUMAN_Cys1231	~ LEREPMAX + Sex + HWWGT + D1AGE	LEREPMAX	-0.00270662	0.0859368	-1.62216	0.132214	0.325003	-8.11766
TNNC1_HUMAN_Cys35	~ LEREPMAX + Sex + HWWGT + D1AGE	LEREPMAX	0.00283116	0.114524	1.61991	0.1327	0.325003	-8.12089
NEBU_HUMAN_Cys3848	~ LEREPMAX + Sex + HWWGT + D1AGE	LEREPMAX	-0.00104477	-0.00470945	-1.59788	0.137536	0.334016	-8.15229
ACTN1_HUMAN_Cys180	~ LEREPMAX + Sex + HWWGT + D1AGE	LEREPMAX	0.00336974	-0.0281941	1.58915	0.139494	0.334781	-8.16465
ACTN1_HUMAN_Cys332	~ LEREPMAX + Sex + HWWGT + D1AGE	LEREPMAX	-0.00181875	-0.0137598	-1.58617	0.140168	0.334781	-8.16886
ACTN3_HUMAN_Cys55	~ LEREPMAX + Sex + HWWGT + D1AGE	LEREPMAX	-0.00180521	0.026126	-1.56475	0.145097	0.343714	-8.19898
ACTN2_HUMAN_Cys339	~ LEPEAKPWR2 + Sex + HWWGT + D1AGE	LEPEAKPWR2	-0.000352304	-0.0499406	-1.6528	0.12591	0.344567	-9.24978
RYR1_HUMAN_Cys252	~ LEPEAKPWR2 + Sex + HWWGT + D1AGE	LEPEAKPWR2	-0.00042456	0.0258438	-1.65035	0.126415	0.344567	-9.25332
MYH2_HUMAN_Cys911	~ LEPEAKPWR2 + Sex + HWWGT + D1AGE	LEPEAKPWR2	-0.00115105	0.0683227	-1.63939	0.128701	0.344567	-9.26915
NEBU_HUMAN_Cys2372	~ LEPEAKPWR2 + Sex + HWWGT + D1AGE	LEPEAKPWR2	-0.000409474	0.0108484	-1.63908	0.128765	0.344567	-9.2696
ACTS_HUMAN_Cys219	~ LEREPMAX + Sex + HWWGT + D1AGE	LEREPMAX	-0.00210761	-0.00853451	-1.55607	0.147138	0.345714	-8.21112
OBSCN_HUMAN_Cys3999;4000	~ LEPEAKPWR2 + Sex + HWWGT + D1AGE	LEPEAKPWR2	-0.000267969	0.00255681	-1.623	0.132186	0.350123	-9.29271
OBSCN_HUMAN_Cys1403	~ LEPEAKPWR2 + Sex + HWWGT + D1AGE	LEPEAKPWR2	-0.000262469	-0.0120968	-1.618	0.133265	0.350123	-9.29986
TPM2_HUMAN_Cys190	~ LEPEAKPWR2 + Sex + HWWGT + D1AGE	LEPEAKPWR2	-0.00103597	0.0118614	-1.60127	0.136933	0.352667	-9.3237
NEBU_HUMAN_Cys294	~ LEPEAKPWR2 + Sex + HWWGT + D1AGE	LEPEAKPWR2	-0.000439449	0.0576146	-1.59975	0.137272	0.352667	-9.32586
MYOM2_HUMAN_Cys659	~ LEPEAKPWR2 + Sex + HWWGT + D1AGE	LEPEAKPWR2	-0.000336035	0.0337026	-1.59386	0.138585	0.352667	-9.3342
TNNC2_HUMAN_Cys99	~ LEPEAKPWR2 + Sex + HWWGT + D1AGE	LEPEAKPWR2	-0.000633808	-0.0657715	-1.59151	0.139114	0.352667	-9.33753
ACTN3_HUMAN_Cys258	~ LEREPMAX + Sex + HWWGT + D1AGE	LEREPMAX	-0.00153682	-0.040855	-1.53328	0.152614	0.355536	-8.24277
MYL3_HUMAN_Cys76	~ LEREPMAX + Sex + HWWGT + D1AGE	LEREPMAX	0.00336818	0.113563	1.52802	0.153903	0.355536	-8.25003
OBSCN_HUMAN_Cys6182	~ LEREPMAX + Sex + HWWGT + D1AGE	LEREPMAX	-0.00124407	-0.00389364	-1.52353	0.155009	0.355536	-8.25621
RYR1_HUMAN_Cys565	~ LEREPMAX + Sex + HWWGT + D1AGE	LEREPMAX	-0.0010732	-0.0521323	-1.5163	0.156808	0.356831	-8.26615
NEBU_HUMAN_Cys488	~ LEPEAKPWR2 + Sex + HWWGT + D1AGE	LEPEAKPWR2	-0.000661971	-0.00556574	-1.56523	0.145137	0.364736	-9.37452
RYR1_HUMAN_Cys3917	~ LEPEAKPWR2 + Sex + HWWGT + D1AGE	LEPEAKPWR2	-0.00027948	-0.0349326	-1.55938	0.14651	0.365012	-9.38271
OBSCN_HUMAN_Cys2219	~ LEREPMAX + Sex + HWWGT + D1AGE	LEREPMAX	-0.000865721	0.010262	-1.49556	0.162064	0.36591	-8.29447
NEBU_HUMAN_Cys4241	~ LEREPMAX + Sex + HWWGT + D1AGE	LEREPMAX	-0.000696478	0.0073271	-1.48698	0.164283	0.366211	-8.30611
TNNI2_HUMAN_Cys49	~ LEREPMAX + Sex + HWWGT + D1AGE	LEREPMAX	-0.000979312	-0.0188898	-1.48525	0.164732	0.366211	-8.30844
MYOM1_HUMAN_Cys298	~ LEPEAKPWR2 + Sex + HWWGT + D1AGE	LEPEAKPWR2	-0.00027606	0.0562829	-1.5406	0.150987	0.370444	-9.40882
TNNI2_HUMAN_Cys65	~ LEPEAKPWR2 + Sex + HWWGT + D1AGE	LEPEAKPWR2	-0.000351488	-0.0175375	-1.53719	0.151813	0.370444	-9.41354
MYH1_HUMAN_Cys676	~ LEPEAKPWR2 + Sex + HWWGT + D1AGE	LEPEAKPWR2	-0.00104549	0.110003	-1.53422	0.152536	0.370444	-9.41765
OBSCN_HUMAN_Cys4141	~ LEPEAKPWR2 + Sex + HWWGT + D1AGE	LEPEAKPWR2	-0.000337164	-0.0820733	-1.51347	0.157668	0.379716	-9.4462
NEBU_HUMAN_Cys3830	~ LEPEAKPWR2 + Sex + HWWGT + D1AGE	LEPEAKPWR2	-0.000716955	0.0627713	-1.50578	0.159605	0.380528	-9.45671
OBSCN_HUMAN_Cys962	~ LEPEAKPWR2 + Sex + HWWGT + D1AGE	LEPEAKPWR2	-0.000206173	0.00837891	-1.50172	0.160638	0.380528	-9.46225
MYOM1_HUMAN_Cys798	~ LEPEAKPWR2 + Sex + HWWGT + D1AGE	LEPEAKPWR2	-0.000428212	0.0374929	-1.49223	0.163071	0.383151	-9.47515
OBSCN_HUMAN_Cys3911	~ LEPEAKPWR2 + Sex + HWWGT + D1AGE	LEPEAKPWR2	-0.000208087	-0.0188594	-1.48275	0.165535	0.385802	-9.48798
OBSCN_HUMAN_Cys3559	~ LEREPMAX + Sex + HWWGT + D1AGE	LEREPMAX	-0.00064979	-0.0141668	-1.43532	0.178195	0.391409	-8.37523
NEBU_HUMAN_Cys716	~ LEREPMAX + Sex + HWWGT + D1AGE	LEREPMAX	-0.00152143	0.0513676	-1.42252	0.181789	0.391409	-8.39208
NEBU_HUMAN_Cys784	~ LEREPMAX + Sex + HWWGT + D1AGE	LEREPMAX	-0.000783257	0.00951101	-1.41405	0.184205	0.391409	-8.4032
NEBU_HUMAN_Cys148	~ LEREPMAX + Sex + HWWGT + D1AGE	LEREPMAX	-0.00134881	-0.0118524	-1.40697	0.186242	0.391409	-8.41243
OBSCN_HUMAN_Cys2898	~ LEREPMAX + Sex + HWWGT + D1AGE	LEREPMAX	-0.000844591	-0.00729498	-1.40418	0.187052	0.391409	-8.41608
OBSCN_HUMAN_Cys4572;4581	~ LEREPMAX + Sex + HWWGT + D1AGE	LEREPMAX	-0.00129467	-0.0839113	-1.3969	0.189175	0.391409	-8.42553
RYR1_HUMAN_Cys3917	~ LEREPMAX + Sex + HWWGT + D1AGE	LEREPMAX	-0.000832059	-0.0349326	-1.39519	0.189675	0.391409	-8.42774
MYOM2_HUMAN_Cys1150	~ LEREPMAX + Sex + HWWGT + D1AGE	LEREPMAX	-0.00129516	0.0787188	-1.3914	0.190793	0.391409	-8.43265
MYOM2_HUMAN_Cys68;71	~ LEREPMAX + Sex + HWWGT + D1AGE	LEREPMAX	-0.00239338	0.0457478	-1.38967	0.191302	0.391409	-8.43489
MYOM1_HUMAN_Cys714	~ LEREPMAX + Sex + HWWGT + D1AGE	LEREPMAX	-0.00289946	0.039733	-1.38929	0.191416	0.391409	-8.43538
MYOM2_HUMAN_Cys432	~ LEREPMAX + Sex + HWWGT + D1AGE	LEREPMAX	-0.00124937	0.0391938	-1.38768	0.191893	0.391409	-8.43746
MYOM3_HUMAN_Cys1356	~ LEREPMAX + Sex + HWWGT + D1AGE	LEREPMAX	0.00123232	-0.00351269	1.38624	0.192319	0.391409	-8.43931
NEBU_HUMAN_Cys2615;2633	~ LEPEAKPWR2 + Sex + HWWGT + D1AGE	LEPEAKPWR2	-0.000261047	-0.0175202	-1.46025	0.17151	0.394424	-9.51822
NEBU_HUMAN_Cys3362	~ LEPEAKPWR2 + Sex + HWWGT + D1AGE	LEPEAKPWR2	-0.000199168	-0.0441014	-1.45011	0.174261	0.394424	-9.53175
MYOM3_HUMAN_Cys1356	~ LEPEAKPWR2 + Sex + HWWGT + D1AGE	LEPEAKPWR2	0.000392023	-0.00351269	1.44965	0.174386	0.394424	-9.53235
ACTN4_HUMAN_Cys173	~ LEPEAKPWR2 + Sex + HWWGT + D1AGE	LEPEAKPWR2	-0.00059234	0.0250936	-1.44485	0.175705	0.394424	-9.53874
MYOM1_HUMAN_Cys1411	~ LEPEAKPWR2 + Sex + HWWGT + D1AGE	LEPEAKPWR2	-0.000555651	-0.0332487	-1.44356	0.176058	0.394424	-9.54044
NEBU_HUMAN_Cys3984	~ LEPEAKPWR2 + Sex + HWWGT + D1AGE	LEPEAKPWR2	-0.000843463	0.0568929	-1.43693	0.177894	0.395225	-9.54923
OBSCN_HUMAN_Cys4572;4581	~ LEPEAKPWR2 + Sex + HWWGT + D1AGE	LEPEAKPWR2	-0.000405084	-0.0839113	-1.43242	0.179151	0.395225	-9.55518
OBSCN_HUMAN_Cys661	~ LEPEAKPWR2 + Sex + HWWGT + D1AGE	LEPEAKPWR2	-0.000233994	-0.00741455	-1.4223	0.182	0.39847	-9.5685
ACTS_HUMAN_Cys219	~ LEPEAKPWR2 + Sex + HWWGT + D1AGE	LEPEAKPWR2	-0.000596769	-0.00853451	-1.41611	0.183762	0.399302	-9.57661
OBSCN_HUMAN_Cys937;943	~ LEREPMAX + Sex + HWWGT + D1AGE	LEREPMAX	-0.00185498	0.0150949	-1.36763	0.197916	0.399985	-8.46321
NEBU_HUMAN_Cys2390	~ LEREPMAX + Sex + HWWGT + D1AGE	LEREPMAX	-0.000964635	-0.00618062	-1.35906	0.200538	0.400157	-8.47413
MYOM1_HUMAN_Cys9	~ LEREPMAX + Sex + HWWGT + D1AGE	LEREPMAX	-0.000951828	0.0318484	-1.35495	0.201806	0.400157	-8.47935
OBSCN_HUMAN_Cys3999;4000	~ LEREPMAX + Sex + HWWGT + D1AGE	LEREPMAX	-0.000752369	0.00255681	-1.35316	0.202358	0.400157	-8.48161
NEBU_HUMAN_Cys1286	~ LEREPMAX + Sex + HWWGT + D1AGE	LEREPMAX	-0.00267449	0.044978	-1.34936	0.20354	0.400157	-8.48643
ACTN4_HUMAN_Cys60	~ LEREPMAX + Sex + HWWGT + D1AGE	LEREPMAX	-0.00148114	0.0232236	-1.34195	0.205859	0.401981	-8.49579
NEBU_HUMAN_Cys2615	~ LEREPMAX + Sex + HWWGT + D1AGE	LEREPMAX	-0.00182638	0.0267479	-1.33168	0.209109	0.405587	-8.50869
MYOM1_HUMAN_Cys549	~ LEREPMAX + Sex + HWWGT + D1AGE	LEREPMAX	-0.0027507	-0.00477405	-1.32502	0.211239	0.406987	-8.51703
MYOM2_HUMAN_Cys722	~ LEPEAKPWR2 + Sex + HWWGT + D1AGE	LEPEAKPWR2	-0.000276918	-0.000624365	-1.38847	0.191804	0.413667	-9.61255
OBSCN_HUMAN_Cys6715	~ LEREPMAX + Sex + HWWGT + D1AGE	LEREPMAX	-0.000881214	-0.0436012	-1.30787	0.216804	0.414943	-8.53833
OBSCN_HUMAN_Cys3559	~ LEPEAKPWR2 + Sex + HWWGT + D1AGE	LEPEAKPWR2	-0.000190632	-0.0141668	-1.36806	0.197931	0.416746	-9.63876
MYOM2_HUMAN_Cys1231	~ LEPEAKPWR2 + Sex + HWWGT + D1AGE	LEPEAKPWR2	-0.000718307	0.0859368	-1.36582	0.198612	0.416746	-9.64162
ACTN1_HUMAN_Cys180	~ LEPEAKPWR2 + Sex + HWWGT + D1AGE	LEPEAKPWR2	0.000908476	-0.0281941	1.36409	0.19914	0.416746	-9.64382
RYR1_HUMAN_Cys2363	~ LEPEAKPWR2 + Sex + HWWGT + D1AGE	LEPEAKPWR2	-0.000605516	-0.0382739	-1.35786	0.201053	0.416746	-9.65176
OBSCN_HUMAN_Cys6023	~ LEPEAKPWR2 + Sex + HWWGT + D1AGE	LEPEAKPWR2	-0.000288195	0.000845072	-1.35012	0.203448	0.416746	-9.66157
ACTN2_HUMAN_Cys862	~ LEPEAKPWR2 + Sex + HWWGT + D1AGE	LEPEAKPWR2	-0.000304483	0.0328229	-1.34567	0.204837	0.416746	-9.6672
OBSCN_HUMAN_Cys6257	~ LEPEAKPWR2 + Sex + HWWGT + D1AGE	LEPEAKPWR2	-0.000389323	-0.0208701	-1.34494	0.205065	0.416746	-9.66811
MYOM2_HUMAN_Cys648;649;659	~ LEPEAKPWR2 + Sex + HWWGT + D1AGE	LEPEAKPWR2	-0.000375809	-0.0244071	-1.34285	0.205719	0.416746	-9.67074
TNNI1_HUMAN_Cys66	~ LEPEAKPWR2 + Sex + HWWGT + D1AGE	LEPEAKPWR2	0.000773569	-0.00264915	1.33837	0.207131	0.416746	-9.67639
MYL3_HUMAN_Cys76	~ LEPEAKPWR2 + Sex + HWWGT + D1AGE	LEPEAKPWR2	0.00092166	0.113563	1.33672	0.207652	0.416746	-9.67846
ACTN3_HUMAN_Cys194	~ LEREPMAX + Sex + HWWGT + D1AGE	LEREPMAX	0.00783943	-0.247097	1.29779	0.220131	0.417996	-8.55076
ACTN2_HUMAN_Cys339	~ LEREPMAX + Sex + HWWGT + D1AGE	LEREPMAX	-0.000937158	-0.0499406	-1.2943	0.221292	0.417996	-8.55504
OBSCN_HUMAN_Cys2987	~ LEPEAKPWR2 + Sex + HWWGT + D1AGE	LEPEAKPWR2	-0.00022881	-0.0242748	-1.32564	0.211181	0.420906	-9.69234
MYOM2_HUMAN_Cys648	~ LEREPMAX + Sex + HWWGT + D1AGE	LEREPMAX	-0.000905851	0.0727172	-1.27979	0.226178	0.421719	-8.57278
NEBU_HUMAN_Cys3362	~ LEREPMAX + Sex + HWWGT + D1AGE	LEREPMAX	-0.000583795	-0.0441014	-1.27581	0.227531	0.421719	-8.57762
ACTN2_HUMAN_Cys270	~ LEREPMAX + Sex + HWWGT + D1AGE	LEREPMAX	-0.00171166	-0.0434256	-1.27123	0.229099	0.421719	-8.58317
RYR1_HUMAN_Cys2158	~ LEREPMAX + Sex + HWWGT + D1AGE	LEREPMAX	0.00105082	0.0123931	1.27122	0.2291	0.421719	-8.58317
NEBU_HUMAN_Cys784	~ LEPEAKPWR2 + Sex + HWWGT + D1AGE	LEPEAKPWR2	-0.000225253	0.00951101	-1.31588	0.214334	0.424265	-9.7045
RYR1_HUMAN_Cys119	~ LEPEAKPWR2 + Sex + HWWGT + D1AGE	LEPEAKPWR2	-0.000389219	0.0306736	-1.30841	0.21677	0.426167	-9.71375
RYR1_HUMAN_Cys3304	~ LEREPMAX + Sex + HWWGT + D1AGE	LEREPMAX	-0.000750586	0.0337183	-1.25269	0.235531	0.430812	-8.60549
OBSCN_HUMAN_Cys2227;2237	~ LEREPMAX + Sex + HWWGT + D1AGE	LEREPMAX	0.00189868	-0.00796968	1.24659	0.237678	0.432006	-8.61278
NEBU_HUMAN_Cys446	~ LEREPMAX + Sex + HWWGT + D1AGE	LEREPMAX	0.0020206	0.0647451	1.24108	0.239632	0.432278	-8.61934
OBSCN_HUMAN_Cys1403	~ LEREPMAX + Sex + HWWGT + D1AGE	LEREPMAX	-0.000683612	-0.0120968	-1.23775	0.240819	0.432278	-8.6233
NEBU_HUMAN_Cys3101	~ LEPEAKPWR2 + Sex + HWWGT + D1AGE	LEPEAKPWR2	-0.000222987	-0.0324062	-1.29287	0.221911	0.433327	-9.73288
NEBU_HUMAN_Cys2390	~ LEPEAKPWR2 + Sex + HWWGT + D1AGE	LEPEAKPWR2	-0.000280548	-0.00618062	-1.28093	0.22593	0.435695	-9.74747
MYL3_HUMAN_Cys182	~ LEPEAKPWR2 + Sex + HWWGT + D1AGE	LEPEAKPWR2	0.000649226	0.0910556	1.27849	0.22676	0.435695	-9.75044
ACTN4_HUMAN_Cys793	~ LEPEAKPWR2 + Sex + HWWGT + D1AGE	LEPEAKPWR2	0.00029726	-0.0171098	1.27328	0.228536	0.435695	-9.75677
MYH1_HUMAN_Cys817	~ LEPEAKPWR2 + Sex + HWWGT + D1AGE	LEPEAKPWR2	-0.000317378	-0.0344477	-1.27147	0.229154	0.435695	-9.75895
MYOM2_HUMAN_Cys1366	~ LEPEAKPWR2 + Sex + HWWGT + D1AGE	LEPEAKPWR2	-0.000502158	0.0611898	-1.26656	0.230846	0.436042	-9.7649
ACTN3_HUMAN_Cys258	~ LEPEAKPWR2 + Sex + HWWGT + D1AGE	LEPEAKPWR2	-0.000395095	-0.040855	-1.24904	0.236952	0.438224	-9.78593
OBSCN_HUMAN_Cys6715	~ LEPEAKPWR2 + Sex + HWWGT + D1AGE	LEPEAKPWR2	-0.000258482	-0.0436012	-1.24558	0.238174	0.438224	-9.79006
RYR1_HUMAN_Cys3193	~ LEPEAKPWR2 + Sex + HWWGT + D1AGE	LEPEAKPWR2	-0.000663865	-0.0317286	-1.24109	0.239765	0.438224	-9.7954
TNNI2_HUMAN_Cys49;65	~ LEPEAKPWR2 + Sex + HWWGT + D1AGE	LEPEAKPWR2	-0.000267483	-0.0154078	-1.24071	0.239901	0.438224	-9.79585
MYOM1_HUMAN_Cys9	~ LEPEAKPWR2 + Sex + HWWGT + D1AGE	LEPEAKPWR2	-0.00026985	0.0318484	-1.24052	0.239968	0.438224	-9.79608
RYR1_HUMAN_Cys2158	~ LEPEAKPWR2 + Sex + HWWGT + D1AGE	LEPEAKPWR2	0.000314266	0.0123931	1.23735	0.241099	0.438224	-9.79985
OBSCN_HUMAN_Cys6023	~ LEREPMAX + Sex + HWWGT + D1AGE	LEREPMAX	-0.000858111	0.000845072	-1.21424	0.249332	0.444796	-8.65099
ACTN3_HUMAN_Cys601	~ LEREPMAX + Sex + HWWGT + D1AGE	LEREPMAX	0.00625568	-0.0529265	1.20204	0.253843	0.445755	-8.6652
OBSCN_HUMAN_Cys1413;1422	~ LEREPMAX + Sex + HWWGT + D1AGE	LEREPMAX	-0.00103326	0.0122415	-1.19771	0.25546	0.445755	-8.67021
MYOM3_HUMAN_Cys422	~ LEREPMAX + Sex + HWWGT + D1AGE	LEREPMAX	0.00124421	0.0104605	1.19752	0.255531	0.445755	-8.67043
ACTN3_HUMAN_Cys593	~ LEREPMAX + Sex + HWWGT + D1AGE	LEREPMAX	0.00730706	-0.0924186	1.19603	0.256091	0.445755	-8.67216
RYR1_HUMAN_Cys1216	~ LEREPMAX + Sex + HWWGT + D1AGE	LEREPMAX	-0.000672687	0.0237509	-1.19206	0.257582	0.445755	-8.67674
OBSCN_HUMAN_Cys661	~ LEREPMAX + Sex + HWWGT + D1AGE	LEREPMAX	-0.000653679	-0.00741455	-1.18708	0.259464	0.446341	-8.68247
MYH2_HUMAN_Cys819	~ LEPEAKPWR2 + Sex + HWWGT + D1AGE	LEPEAKPWR2	-0.000336881	0.0963662	-1.22024	0.247275	0.446641	-9.82004
OBSCN_HUMAN_Cys3735	~ LEREPMAX + Sex + HWWGT + D1AGE	LEREPMAX	-0.00077174	-0.0121784	-1.17946	0.262364	0.448658	-8.69121
NEBU_HUMAN_Cys2372	~ LEREPMAX + Sex + HWWGT + D1AGE	LEREPMAX	-0.00100374	0.0108484	-1.17119	0.265541	0.451419	-8.70064
RYR1_HUMAN_Cys1191	~ LEPEAKPWR2 + Sex + HWWGT + D1AGE	LEPEAKPWR2	-0.00033844	0.0120768	-1.20693	0.252165	0.452643	-9.83559
TELT_HUMAN_Cys127	~ LEREPMAX + Sex + HWWGT + D1AGE	LEREPMAX	-0.000721835	0.0436936	-1.16474	0.268037	0.452999	-8.70795
NEBU_HUMAN_Cys2615	~ LEPEAKPWR2 + Sex + HWWGT + D1AGE	LEPEAKPWR2	-0.000509939	0.0267479	-1.1976	0.255636	0.456042	-9.84641
NEBU_HUMAN_Cys4332	~ LEREPMAX + Sex + HWWGT + D1AGE	LEREPMAX	-0.00067202	-0.00350588	-1.15264	0.272771	0.458319	-8.72159
OBSCN_HUMAN_Cys3911	~ LEREPMAX + Sex + HWWGT + D1AGE	LEREPMAX	-0.000542556	-0.0188594	-1.14192	0.27702	0.461117	-8.73358
MYH2_HUMAN_Cys798	~ LEREPMAX + Sex + HWWGT + D1AGE	LEREPMAX	-0.00258178	0.104163	-1.1404	0.277627	0.461117	-8.73527
RYR1_HUMAN_Cys2305;2310	~ LEREPMAX + Sex + HWWGT + D1AGE	LEREPMAX	-0.000867765	-0.0409548	-1.13255	0.280777	0.463684	-8.74399
ACTN2_HUMAN_Cys862	~ LEREPMAX + Sex + HWWGT + D1AGE	LEREPMAX	-0.000840327	0.0328229	-1.11195	0.289172	0.474833	-8.76662
RYR1_HUMAN_Cys2555	~ LEPEAKPWR2 + Sex + HWWGT + D1AGE	LEPEAKPWR2	-0.000300873	-0.0577296	-1.16377	0.268547	0.474924	-9.88511
MYOM2_HUMAN_Cys1150	~ LEPEAKPWR2 + Sex + HWWGT + D1AGE	LEPEAKPWR2	-0.000338535	0.0787188	-1.16066	0.269756	0.474924	-9.88862
OBSCN_HUMAN_Cys6129	~ LEPEAKPWR2 + Sex + HWWGT + D1AGE	LEPEAKPWR2	-0.000183044	-0.0164455	-1.14973	0.274049	0.474924	-9.90091
ACTS_HUMAN_Cys12	~ LEPEAKPWR2 + Sex + HWWGT + D1AGE	LEPEAKPWR2	-0.000546117	-0.0200753	-1.14576	0.275624	0.474924	-9.90536
TNNI2_HUMAN_Cys49	~ LEPEAKPWR2 + Sex + HWWGT + D1AGE	LEPEAKPWR2	-0.00023815	-0.0188898	-1.13968	0.278045	0.474924	-9.91213
OBSCN_HUMAN_Cys870	~ LEPEAKPWR2 + Sex + HWWGT + D1AGE	LEPEAKPWR2	-0.00050011	0.0129085	-1.13842	0.278551	0.474924	-9.91354
ACTN3_HUMAN_Cys55	~ LEPEAKPWR2 + Sex + HWWGT + D1AGE	LEPEAKPWR2	-0.000419283	0.026126	-1.13516	0.279857	0.474924	-9.91716
NEBU_HUMAN_Cys4332	~ LEPEAKPWR2 + Sex + HWWGT + D1AGE	LEPEAKPWR2	-0.000202683	-0.00350588	-1.13428	0.280208	0.474924	-9.91813
OBSCN_HUMAN_Cys3735	~ LEPEAKPWR2 + Sex + HWWGT + D1AGE	LEPEAKPWR2	-0.000227601	-0.0121784	-1.13144	0.281354	0.474924	-9.92128
RYR1_HUMAN_Cys905	~ LEPEAKPWR2 + Sex + HWWGT + D1AGE	LEPEAKPWR2	-0.000229131	0.00655514	-1.12822	0.282654	0.474924	-9.92483
OBSCN_HUMAN_Cys404	~ LEREPMAX + Sex + HWWGT + D1AGE	LEREPMAX	-0.000811971	0.043828	-1.10133	0.293576	0.478159	-8.77817
OBSCN_HUMAN_Cys2718	~ LEREPMAX + Sex + HWWGT + D1AGE	LEREPMAX	0.00197874	0.0280173	1.0991	0.294506	0.478159	-8.78058
RYR1_HUMAN_Cys392	~ LEREPMAX + Sex + HWWGT + D1AGE	LEREPMAX	-0.0018507	0.0720732	-1.09473	0.296339	0.478447	-8.7853
ACTS_HUMAN_Cys287	~ LEREPMAX + Sex + HWWGT + D1AGE	LEREPMAX	-0.00269382	0.0583804	-1.0854	0.300277	0.482112	-8.79532
OBSCN_HUMAN_Cys2227;2237	~ LEPEAKPWR2 + Sex + HWWGT + D1AGE	LEPEAKPWR2	0.000518948	-0.00796968	1.09653	0.295705	0.49385	-9.95941
MYOM3_HUMAN_Cys412;422	~ LEPEAKPWR2 + Sex + HWWGT + D1AGE	LEPEAKPWR2	0.000205941	0.00196655	1.09265	0.297335	0.49385	-9.96359
TNNC1_HUMAN_Cys35	~ LEPEAKPWR2 + Sex + HWWGT + D1AGE	LEPEAKPWR2	0.000608795	0.114524	1.07515	0.304768	0.497203	-9.98229
MYOM2_HUMAN_Cys299	~ LEPEAKPWR2 + Sex + HWWGT + D1AGE	LEPEAKPWR2	-0.000541039	0.0503867	-1.07489	0.304882	0.497203	-9.98258
OBSCN_HUMAN_Cys3256	~ LEPEAKPWR2 + Sex + HWWGT + D1AGE	LEPEAKPWR2	-0.000348843	-0.00463613	-1.07028	0.306862	0.497203	-9.98746
TELT_HUMAN_Cys127	~ LEPEAKPWR2 + Sex + HWWGT + D1AGE	LEPEAKPWR2	-0.000204568	0.0436936	-1.06946	0.307216	0.497203	-9.98832
OBSCN_HUMAN_Cys1413;1422	~ LEPEAKPWR2 + Sex + HWWGT + D1AGE	LEPEAKPWR2	-0.000285444	0.0122415	-1.06775	0.307956	0.497203	-9.99014
NEBU_HUMAN_Cys4822	~ LEPEAKPWR2 + Sex + HWWGT + D1AGE	LEPEAKPWR2	-0.000149913	-0.0103658	-1.06317	0.30994	0.497627	-9.99496
NEBU_HUMAN_Cys2615;2633	~ LEREPMAX + Sex + HWWGT + D1AGE	LEREPMAX	-0.000642826	-0.0175202	-1.05804	0.312052	0.498249	-8.82429
MYOM2_HUMAN_Cys174	~ LEREPMAX + Sex + HWWGT + D1AGE	LEREPMAX	-0.00164333	-0.0644597	-1.05082	0.315213	0.500531	-8.83182
TNNC1_HUMAN_Cys84	~ LEPEAKPWR2 + Sex + HWWGT + D1AGE	LEPEAKPWR2	0.000586599	0.166336	1.04928	0.316014	0.502383	-10.0095
NEBU_HUMAN_Cys1286	~ LEPEAKPWR2 + Sex + HWWGT + D1AGE	LEPEAKPWR2	-0.000654091	0.044978	-1.04662	0.317186	0.502383	-10.0123
ACTS_HUMAN_Cys287	~ LEPEAKPWR2 + Sex + HWWGT + D1AGE	LEPEAKPWR2	-0.000797369	0.0583804	-1.04451	0.318118	0.502383	-10.0144
NEBU_HUMAN_Cys3101;3119	~ LEREPMAX + Sex + HWWGT + D1AGE	LEREPMAX	0.00135317	0.00714228	1.03393	0.32271	0.505522	-8.84931
OBSCN_HUMAN_Cys2122	~ LEREPMAX + Sex + HWWGT + D1AGE	LEREPMAX	0.00422722	0.591024	1.03336	0.322968	0.505522	-8.8499
ACTN3_HUMAN_Cys494	~ LEREPMAX + Sex + HWWGT + D1AGE	LEREPMAX	0.00499186	-0.021778	1.03057	0.32422	0.505522	-8.85277
OBSCN_HUMAN_Cys3256	~ LEREPMAX + Sex + HWWGT + D1AGE	LEREPMAX	-0.0010976	-0.00463613	-1.02805	0.325353	0.505522	-8.85534
NEBU_HUMAN_Cys716	~ LEPEAKPWR2 + Sex + HWWGT + D1AGE	LEPEAKPWR2	-0.000351711	0.0513676	-1.03429	0.322667	0.505526	-10.025
MYOM1_HUMAN_Cys518	~ LEPEAKPWR2 + Sex + HWWGT + D1AGE	LEPEAKPWR2	-0.000515349	0.0313351	-1.02907	0.325012	0.505526	-10.0304
OBSCN_HUMAN_Cys31	~ LEPEAKPWR2 + Sex + HWWGT + D1AGE	LEPEAKPWR2	-0.000157085	0.00271661	-1.0283	0.325356	0.505526	-10.0311
MYOM1_HUMAN_Cys549	~ LEPEAKPWR2 + Sex + HWWGT + D1AGE	LEPEAKPWR2	-0.000665801	-0.00477405	-1.01716	0.330401	0.509003	-10.0425
ACTN1_HUMAN_Cys860	~ LEPEAKPWR2 + Sex + HWWGT + D1AGE	LEPEAKPWR2	0.000228534	0.0415914	1.01291	0.332341	0.509003	-10.0468
MYOM2_HUMAN_Cys422;432	~ LEPEAKPWR2 + Sex + HWWGT + D1AGE	LEPEAKPWR2	-0.000190273	0.0419032	-1.01174	0.332877	0.509003	-10.048
OBSCN_HUMAN_Cys2059	~ LEPEAKPWR2 + Sex + HWWGT + D1AGE	LEPEAKPWR2	-0.000201002	0.0430402	-1.00413	0.336371	0.509396	-10.0556
MYOM1_HUMAN_Cys714	~ LEPEAKPWR2 + Sex + HWWGT + D1AGE	LEPEAKPWR2	-0.000663178	0.039733	-0.999711	0.338416	0.509396	-10.0601
MYOM3_HUMAN_Cys422	~ LEPEAKPWR2 + Sex + HWWGT + D1AGE	LEPEAKPWR2	0.00032378	0.0104605	0.999697	0.338422	0.509396	-10.0601
TNNI1_HUMAN_Cys87	~ LEREPMAX + Sex + HWWGT + D1AGE	LEREPMAX	0.000750282	0.0279371	1.01205	0.332619	0.514048	-8.87161
OBSCN_HUMAN_Cys4193	~ LEREPMAX + Sex + HWWGT + D1AGE	LEREPMAX	-0.000629052	-0.00968324	-0.999173	0.338551	0.520432	-8.88454
NEBU_HUMAN_Cys3791	~ LEREPMAX + Sex + HWWGT + D1AGE	LEREPMAX	-0.00119881	-0.0696415	-0.989977	0.342835	0.522257	-8.8937
TPM2_HUMAN_Cys36	~ LEREPMAX + Sex + HWWGT + D1AGE	LEREPMAX	-0.00225635	-0.0318557	-0.988573	0.343492	0.522257	-8.89509
ACTN1_HUMAN_Cys860	~ LEREPMAX + Sex + HWWGT + D1AGE	LEREPMAX	0.000726221	0.0415914	0.983189	0.346022	0.522257	-8.90041
OBSCN_HUMAN_Cys2361	~ LEREPMAX + Sex + HWWGT + D1AGE	LEREPMAX	-0.00121619	-0.0466714	-0.975882	0.349478	0.522257	-8.90759
NEBU_HUMAN_Cys537	~ LEREPMAX + Sex + HWWGT + D1AGE	LEREPMAX	-0.00055385	-0.00864569	-0.972909	0.350891	0.522257	-8.9105
ACTN3_HUMAN_Cys869	~ LEREPMAX + Sex + HWWGT + D1AGE	LEREPMAX	0.00347964	0.071875	0.972222	0.351218	0.522257	-8.91117
ACTS_HUMAN_Cys12	~ LEREPMAX + Sex + HWWGT + D1AGE	LEREPMAX	-0.00152873	-0.0200753	-0.968197	0.353139	0.522257	-8.91509
RYR1_HUMAN_Cys905	~ LEREPMAX + Sex + HWWGT + D1AGE	LEREPMAX	-0.000648091	0.00655514	-0.96337	0.355452	0.522257	-8.91978
MYOM1_HUMAN_Cys549;559	~ LEREPMAX + Sex + HWWGT + D1AGE	LEREPMAX	-0.000601938	-0.0114453	-0.962225	0.356002	0.522257	-8.92089
OBSCN_HUMAN_Cys3784;3786	~ LEPEAKPWR2 + Sex + HWWGT + D1AGE	LEPEAKPWR2	-0.000155191	-0.00793609	-0.972985	0.350967	0.525541	-10.0865
OBSCN_HUMAN_Cys2987	~ LEREPMAX + Sex + HWWGT + D1AGE	LEREPMAX	-0.000552372	-0.0242748	-0.946294	0.363723	0.528966	-8.9362
OBSCN_HUMAN_Cys4572	~ LEREPMAX + Sex + HWWGT + D1AGE	LEREPMAX	0.000759384	-0.00611712	0.945244	0.364236	0.528966	-8.9372
OBSCN_HUMAN_Cys4193	~ LEPEAKPWR2 + Sex + HWWGT + D1AGE	LEPEAKPWR2	-0.000185218	-0.00968324	-0.958085	0.358107	0.533469	-10.101
MYOM2_HUMAN_Cys649	~ LEPEAKPWR2 + Sex + HWWGT + D1AGE	LEPEAKPWR2	-0.000237883	0.0355721	-0.953344	0.360401	0.534133	-10.1055
OBSCN_HUMAN_Cys4141	~ LEREPMAX + Sex + HWWGT + D1AGE	LEREPMAX	-0.000712287	-0.0820733	-0.92596	0.373749	0.538367	-8.95543
MYOM3_HUMAN_Cys220	~ LEREPMAX + Sex + HWWGT + D1AGE	LEREPMAX	-0.00159051	-0.0601081	-0.924584	0.374435	0.538367	-8.95672
NEBU_HUMAN_Cys4822	~ LEREPMAX + Sex + HWWGT + D1AGE	LEREPMAX	-0.000426681	-0.0103658	-0.913842	0.379816	0.5434	-8.96671
OBSCN_HUMAN_Cys6129	~ LEREPMAX + Sex + HWWGT + D1AGE	LEREPMAX	-0.000480823	-0.0164455	-0.90514	0.384215	0.546986	-8.97474
RYR1_HUMAN_Cys2326	~ LEREPMAX + Sex + HWWGT + D1AGE	LEREPMAX	-0.000620672	0.00274425	-0.898878	0.387402	0.547578	-8.98047
MYOM3_HUMAN_Cys1175	~ LEREPMAX + Sex + HWWGT + D1AGE	LEREPMAX	-0.000664081	-0.00673661	-0.895268	0.389248	0.547578	-8.98377
MYOM2_HUMAN_Cys422;432	~ LEREPMAX + Sex + HWWGT + D1AGE	LEREPMAX	-0.000552732	0.0419032	-0.891055	0.39141	0.547578	-8.98759
ACTN3_HUMAN_Cys788	~ LEREPMAX + Sex + HWWGT + D1AGE	LEREPMAX	0.00170021	-0.012949	0.8895	0.39221	0.547578	-8.989
NEBU_HUMAN_Cys446	~ LEPEAKPWR2 + Sex + HWWGT + D1AGE	LEPEAKPWR2	0.000476892	0.0647451	0.930343	0.371679	0.548036	-10.1274
MYOM3_HUMAN_Cys412;422	~ LEREPMAX + Sex + HWWGT + D1AGE	LEREPMAX	0.000552321	0.00196655	0.881792	0.396192	0.550478	-8.99595
OBSCN_HUMAN_Cys1606	~ LEPEAKPWR2 + Sex + HWWGT + D1AGE	LEPEAKPWR2	-0.000168253	-0.012266	-0.908446	0.382644	0.561341	-10.1478
NEBU_HUMAN_Cys3791	~ LEPEAKPWR2 + Sex + HWWGT + D1AGE	LEPEAKPWR2	-0.000337657	-0.0696415	-0.903914	0.384941	0.561859	-10.1519
MYH7_HUMAN_Cys672	~ LEPEAKPWR2 + Sex + HWWGT + D1AGE	LEPEAKPWR2	-0.000288099	0.0450822	-0.899573	0.387151	0.562117	-10.1559
OBSCN_HUMAN_Cys2937	~ LEPEAKPWR2 + Sex + HWWGT + D1AGE	LEPEAKPWR2	-0.000200274	-0.0147309	-0.895877	0.389039	0.562117	-10.1593
ACTN4_HUMAN_Cys60	~ LEPEAKPWR2 + Sex + HWWGT + D1AGE	LEPEAKPWR2	-0.000313959	0.0232236	-0.892142	0.390954	0.562117	-10.1627
NEBU_HUMAN_Cys402	~ LEPEAKPWR2 + Sex + HWWGT + D1AGE	LEPEAKPWR2	-0.000189042	-0.0219941	-0.885927	0.394154	0.563382	-10.1683
RYR1_HUMAN_Cys3304	~ LEPEAKPWR2 + Sex + HWWGT + D1AGE	LEPEAKPWR2	-0.000166955	0.0337183	-0.882109	0.396128	0.563382	-10.1717
NEBU_HUMAN_Cys1286;1295	~ LEPEAKPWR2 + Sex + HWWGT + D1AGE	LEPEAKPWR2	0.000555867	-0.0541332	0.879116	0.397681	0.563382	-10.1744
NEBU_HUMAN_Cys3101;3119	~ LEPEAKPWR2 + Sex + HWWGT + D1AGE	LEPEAKPWR2	0.000354497	0.00714228	0.872871	0.400935	0.565221	-10.18
OBSCN_HUMAN_Cys2122	~ LEPEAKPWR2 + Sex + HWWGT + D1AGE	LEPEAKPWR2	0.00110259	0.591024	0.868017	0.403477	0.566042	-10.1843
ACTN3_HUMAN_Cys490;494	~ LEREPMAX + Sex + HWWGT + D1AGE	LEREPMAX	0.00282922	0.0386109	0.849619	0.413111	0.57085	-9.02437
MYH7_HUMAN_Cys672	~ LEREPMAX + Sex + HWWGT + D1AGE	LEREPMAX	-0.00088593	0.0450822	-0.844159	0.41603	0.57085	-9.0291
NEBU_HUMAN_Cys4090	~ LEREPMAX + Sex + HWWGT + D1AGE	LEREPMAX	-0.000659333	0.0128765	-0.842762	0.416779	0.57085	-9.03031
OBSCN_HUMAN_Cys2361	~ LEPEAKPWR2 + Sex + HWWGT + D1AGE	LEPEAKPWR2	-0.000325745	-0.0466714	-0.844618	0.415881	0.578697	-10.2048
RYR1_HUMAN_Cys392	~ LEPEAKPWR2 + Sex + HWWGT + D1AGE	LEPEAKPWR2	-0.00044579	0.0720732	-0.843459	0.416502	0.578697	-10.2058
ACTN3_HUMAN_Cys593;601	~ LEREPMAX + Sex + HWWGT + D1AGE	LEREPMAX	0.00296558	0.0810941	0.824341	0.426741	0.581737	-9.04605
MYOM2_HUMAN_Cys432	~ LEPEAKPWR2 + Sex + HWWGT + D1AGE	LEPEAKPWR2	-0.000241873	0.0391938	-0.835378	0.420849	0.58194	-10.2127
OBSCN_HUMAN_Cys4508	~ LEPEAKPWR2 + Sex + HWWGT + D1AGE	LEPEAKPWR2	-0.000190204	0.0153805	-0.829716	0.423913	0.582078	-10.2176
TPM2_HUMAN_Cys36	~ LEPEAKPWR2 + Sex + HWWGT + D1AGE	LEPEAKPWR2	-0.000586123	-0.0318557	-0.827755	0.424977	0.582078	-10.2192
OBSCN_HUMAN_Cys6210	~ LEREPMAX + Sex + HWWGT + D1AGE	LEREPMAX	0.000613358	-0.0152336	0.81851	0.429928	0.58297	-9.05097
OBSCN_HUMAN_Cys962	~ LEREPMAX + Sex + HWWGT + D1AGE	LEREPMAX	-0.000389781	0.00837891	-0.815314	0.43168	0.58297	-9.05366
ACTN3_HUMAN_Cys490	~ LEREPMAX + Sex + HWWGT + D1AGE	LEREPMAX	0.00480898	-0.112519	0.804557	0.437615	0.586399	-9.06262
OBSCN_HUMAN_Cys31	~ LEREPMAX + Sex + HWWGT + D1AGE	LEREPMAX	-0.000407267	0.00271661	-0.801438	0.439346	0.586399	-9.0652
OBSCN_HUMAN_Cys2311	~ LEREPMAX + Sex + HWWGT + D1AGE	LEREPMAX	0.000415771	-0.0153095	0.799279	0.440546	0.586399	-9.06698
OBSCN_HUMAN_Cys6257	~ LEREPMAX + Sex + HWWGT + D1AGE	LEREPMAX	-0.000788388	-0.0208701	-0.796069	0.442335	0.586399	-9.06961
OBSCN_HUMAN_Cys4919	~ LEREPMAX + Sex + HWWGT + D1AGE	LEREPMAX	-0.000499857	0.00960237	-0.786018	0.447967	0.591153	-9.07781
ACTN4_HUMAN_Cys499	~ LEREPMAX + Sex + HWWGT + D1AGE	LEREPMAX	0.000498803	-0.0224495	0.782052	0.450202	0.591402	-9.08102
OBSCN_HUMAN_Cys105	~ LEPEAKPWR2 + Sex + HWWGT + D1AGE	LEPEAKPWR2	-0.000127863	-8.94264e-05	-0.806015	0.436899	0.593852	-10.2375
MYOM1_HUMAN_Cys549;559	~ LEPEAKPWR2 + Sex + HWWGT + D1AGE	LEPEAKPWR2	-0.000155181	-0.0114453	-0.801022	0.439667	0.593852	-10.2416
NEBU_HUMAN_Cys4090	~ LEPEAKPWR2 + Sex + HWWGT + D1AGE	LEPEAKPWR2	-0.000192439	0.0128765	-0.800894	0.439738	0.593852	-10.2417
MYOM3_HUMAN_Cys672	~ LEREPMAX + Sex + HWWGT + D1AGE	LEREPMAX	-0.00158564	-0.0720297	-0.772624	0.455544	0.595711	-9.08859
ACTN4_HUMAN_Cys499	~ LEPEAKPWR2 + Sex + HWWGT + D1AGE	LEPEAKPWR2	0.00015451	-0.0224495	0.791971	0.444716	0.597043	-10.2491
MYOM1_HUMAN_Cys1031	~ LEPEAKPWR2 + Sex + HWWGT + D1AGE	LEPEAKPWR2	0.000219093	-0.0228765	0.789264	0.446233	0.597043	-10.2513
MYOM2_HUMAN_Cys391	~ LEREPMAX + Sex + HWWGT + D1AGE	LEREPMAX	-0.000560674	-0.0101479	-0.761691	0.461789	0.59747	-9.09727
NEBU_HUMAN_Cys3101	~ LEREPMAX + Sex + HWWGT + D1AGE	LEREPMAX	-0.000447522	-0.0324062	-0.759694	0.462935	0.59747	-9.09884
OBSCN_HUMAN_Cys6000	~ LEREPMAX + Sex + HWWGT + D1AGE	LEREPMAX	-0.000448249	-0.00443314	-0.754321	0.466029	0.59747	-9.10305
OBSCN_HUMAN_Cys1880	~ LEREPMAX + Sex + HWWGT + D1AGE	LEREPMAX	0.000567504	0.00121709	0.752479	0.467093	0.59747	-9.10449
NEBU_HUMAN_Cys1286;1295	~ LEREPMAX + Sex + HWWGT + D1AGE	LEREPMAX	0.00156521	-0.0541332	0.752249	0.467226	0.59747	-9.10467
OBSCN_HUMAN_Cys2937	~ LEREPMAX + Sex + HWWGT + D1AGE	LEREPMAX	-0.000551093	-0.0147309	-0.747191	0.470155	0.598567	-9.1086
NEBU_HUMAN_Cys5079	~ LEPEAKPWR2 + Sex + HWWGT + D1AGE	LEPEAKPWR2	-0.000123671	-0.0126794	-0.781774	0.450448	0.599905	-10.2573
OBSCN_HUMAN_Cys6000	~ LEPEAKPWR2 + Sex + HWWGT + D1AGE	LEPEAKPWR2	-0.000140967	-0.00443314	-0.776315	0.453536	0.601247	-10.2617
OBSCN_HUMAN_Cys4572	~ LEPEAKPWR2 + Sex + HWWGT + D1AGE	LEPEAKPWR2	0.000191241	-0.00611712	0.767509	0.458546	0.605113	-10.2688
OBSCN_HUMAN_Cys1880	~ LEPEAKPWR2 + Sex + HWWGT + D1AGE	LEPEAKPWR2	0.000176118	0.00121709	0.763102	0.461066	0.605673	-10.2723
OBSCN_HUMAN_Cys2442	~ LEREPMAX + Sex + HWWGT + D1AGE	LEREPMAX	0.000860458	-0.0645918	0.733806	0.477962	0.605711	-9.11889
MYOM1_HUMAN_Cys676	~ LEREPMAX + Sex + HWWGT + D1AGE	LEREPMAX	-0.000790329	0.046324	-0.730406	0.479958	0.605711	-9.12148
MYOM3_HUMAN_Cys220	~ LEPEAKPWR2 + Sex + HWWGT + D1AGE	LEPEAKPWR2	-0.000400782	-0.0601081	-0.750981	0.468044	0.612057	-10.2818
TNNI1_HUMAN_Cys29	~ LEREPMAX + Sex + HWWGT + D1AGE	LEREPMAX	0.00115641	0.152222	0.711805	0.490967	0.616911	-9.13543
OBSCN_HUMAN_Cys4508	~ LEREPMAX + Sex + HWWGT + D1AGE	LEREPMAX	-0.000533078	0.0153805	-0.706452	0.494164	0.61824	-9.13939
NEBU_HUMAN_Cys5079	~ LEREPMAX + Sex + HWWGT + D1AGE	LEREPMAX	-0.000354245	-0.0126794	-0.680595	0.509783	0.635031	-9.15811
NEBU_HUMAN_Cys3587	~ LEPEAKPWR2 + Sex + HWWGT + D1AGE	LEPEAKPWR2	-0.000153827	-0.00496548	-0.713931	0.489781	0.637598	-10.31
MYOM2_HUMAN_Cys422	~ LEREPMAX + Sex + HWWGT + D1AGE	LEREPMAX	-0.000773523	-0.00978519	-0.672566	0.514692	0.638395	-9.16379
MYOM2_HUMAN_Cys68;71	~ LEPEAKPWR2 + Sex + HWWGT + D1AGE	LEPEAKPWR2	-0.000395195	0.0457478	-0.707089	0.493862	0.640027	-10.315
OBSCN_HUMAN_Cys2718	~ LEPEAKPWR2 + Sex + HWWGT + D1AGE	LEPEAKPWR2	0.000398671	0.0280173	0.701526	0.497195	0.640339	-10.3191
MYOM3_HUMAN_Cys1140	~ LEPEAKPWR2 + Sex + HWWGT + D1AGE	LEPEAKPWR2	0.00015319	0.0273917	0.696307	0.500335	0.640339	-10.3229
NEBU_HUMAN_Cys537	~ LEPEAKPWR2 + Sex + HWWGT + D1AGE	LEPEAKPWR2	-0.000123515	-0.00864569	-0.695618	0.50075	0.640339	-10.3234
MYH7_HUMAN_Cys1748	~ LEREPMAX + Sex + HWWGT + D1AGE	LEREPMAX	0.000745105	0.0581687	0.658049	0.523638	0.646716	-9.1739
ACTN3_HUMAN_Cys346	~ LEREPMAX + Sex + HWWGT + D1AGE	LEREPMAX	-0.00131021	0.0614228	-0.64886	0.529348	0.648285	-9.1802
RYR1_HUMAN_Cys2565	~ LEREPMAX + Sex + HWWGT + D1AGE	LEREPMAX	-0.000839396	0.0355257	-0.648783	0.529396	0.648285	-9.18025
MYH2_HUMAN_Cys798	~ LEPEAKPWR2 + Sex + HWWGT + D1AGE	LEPEAKPWR2	-0.000487222	0.104163	-0.678312	0.511251	0.650888	-10.3358
OBSCN_HUMAN_Cys870	~ LEREPMAX + Sex + HWWGT + D1AGE	LEREPMAX	-0.000951426	0.0129085	-0.639976	0.534902	0.652265	-9.18621
RYR1_HUMAN_Cys2305;2310	~ LEPEAKPWR2 + Sex + HWWGT + D1AGE	LEPEAKPWR2	-0.000163304	-0.0409548	-0.672645	0.514718	0.652427	-10.3398
RYR1_HUMAN_Cys3067	~ LEREPMAX + Sex + HWWGT + D1AGE	LEREPMAX	-0.000618	0.0433641	-0.63009	0.541122	0.655461	-9.1928
NEBU_HUMAN_Cys3605	~ LEREPMAX + Sex + HWWGT + D1AGE	LEREPMAX	0.00035381	-0.0128793	0.628605	0.542059	0.655461	-9.19379
OBSCN_HUMAN_Cys2059	~ LEREPMAX + Sex + HWWGT + D1AGE	LEREPMAX	-0.000406289	0.0430402	-0.604902	0.557152	0.670904	-9.20918
NEBU_HUMAN_Cys2633	~ LEPEAKPWR2 + Sex + HWWGT + D1AGE	LEPEAKPWR2	-0.000116295	-0.0194386	-0.64033	0.534751	0.67486	-10.3621
TNNI2_HUMAN_Cys49;65	~ TTPKVO2U + Sex + HWWGT + D1AGE	TTPKVO2U	-0.000330962	0.0142374	-3.67015	0.00416663	0.68367	-6.36927
TNNI2_HUMAN_Cys49	~ TTPKVO2U + Sex + HWWGT + D1AGE	TTPKVO2U	-0.000307189	0.0115261	-3.42165	0.00633466	0.68367	-6.80282
MYH1_HUMAN_Cys1464	~ TTPKVO2U + Sex + HWWGT + D1AGE	TTPKVO2U	-0.000712022	0.0876961	-3.19935	0.00925801	0.68367	-7.19253
MYOM2_HUMAN_Cys649	~ TTPKVO2U + Sex + HWWGT + D1AGE	TTPKVO2U	-0.000344877	0.0439784	-3.10673	0.0108549	0.68367	-7.35499
TNNI2_HUMAN_Cys65	~ TTPKVO2U + Sex + HWWGT + D1AGE	TTPKVO2U	-0.000332248	0.0217578	-3.05688	0.0118282	0.68367	-7.4424
OBSCN_HUMAN_Cys1330	~ LEREPMAX + Sex + HWWGT + D1AGE	LEREPMAX	0.000470574	-0.0096079	0.57802	0.574547	0.686691	-9.22596
RYR1_HUMAN_Cys1268	~ LEREPMAX + Sex + HWWGT + D1AGE	LEREPMAX	-0.000448145	0.0112684	-0.577304	0.575014	0.686691	-9.2264
MYH7_HUMAN_Cys1249	~ LEPEAKPWR2 + Sex + HWWGT + D1AGE	LEPEAKPWR2	-0.000353349	-0.013994	-0.619868	0.547664	0.688151	-10.3756
MYOM2_HUMAN_Cys391	~ LEPEAKPWR2 + Sex + HWWGT + D1AGE	LEPEAKPWR2	-0.000137466	-0.0101479	-0.604333	0.557583	0.695961	-10.3857
NEBU_HUMAN_Cys650	~ LEPEAKPWR2 + Sex + HWWGT + D1AGE	LEPEAKPWR2	-0.000219317	-0.0145748	-0.602601	0.558695	0.695961	-10.3868
MYOM3_HUMAN_Cys292	~ LEREPMAX + Sex + HWWGT + D1AGE	LEREPMAX	-0.000547803	-0.0483309	-0.555657	0.589238	0.700781	-9.23937
TNNI1_HUMAN_Cys87	~ LEPEAKPWR2 + Sex + HWWGT + D1AGE	LEPEAKPWR2	0.000137848	0.0279371	0.590351	0.566596	0.702774	-10.3945
MYOM1_HUMAN_Cys676	~ LEPEAKPWR2 + Sex + HWWGT + D1AGE	LEPEAKPWR2	-0.000193761	0.046324	-0.579503	0.573643	0.707761	-10.4012
ACTN3_HUMAN_Cys346	~ LEPEAKPWR2 + Sex + HWWGT + D1AGE	LEPEAKPWR2	-0.000358281	0.0614228	-0.576633	0.575515	0.707761	-10.4029
MYOM1_HUMAN_Cys1031	~ LEREPMAX + Sex + HWWGT + D1AGE	LEREPMAX	0.00047901	-0.0228765	0.520776	0.612538	0.725506	-9.25929
MYOM3_HUMAN_Cys1353;1356	~ LEPEAKPWR2 + Sex + HWWGT + D1AGE	LEPEAKPWR2	8.83167e-05	0.0149429	0.545482	0.596045	0.727809	-10.4214
OBSCN_HUMAN_Cys3696;3698	~ LEPEAKPWR2 + Sex + HWWGT + D1AGE	LEPEAKPWR2	-8.3854e-05	-0.0101698	-0.544266	0.596854	0.727809	-10.4222
OBSCN_HUMAN_Cys2668	~ LEREPMAX + Sex + HWWGT + D1AGE	LEREPMAX	0.00029427	-0.0155801	0.496172	0.629248	0.739661	-9.2726
MYOM3_HUMAN_Cys430	~ LEREPMAX + Sex + HWWGT + D1AGE	LEREPMAX	0.000310085	0.0124753	0.495072	0.63	0.739661	-9.27318
MYOM1_HUMAN_Cys1160	~ LEREPMAX + Sex + HWWGT + D1AGE	LEREPMAX	-0.000276411	-0.013035	-0.491907	0.632167	0.739661	-9.27484
RYR1_HUMAN_Cys1590	~ LEREPMAX + Sex + HWWGT + D1AGE	LEREPMAX	-0.000559699	0.0385895	-0.475309	0.643588	0.744062	-9.2834
OBSCN_HUMAN_Cys1606	~ LEREPMAX + Sex + HWWGT + D1AGE	LEREPMAX	-0.000293985	-0.012266	-0.473607	0.644766	0.744062	-9.28426
OBSCN_HUMAN_Cys3784;3786	~ LEREPMAX + Sex + HWWGT + D1AGE	LEREPMAX	-0.000254403	-0.00793609	-0.473247	0.645014	0.744062	-9.28444
MYOM3_HUMAN_Cys1353;1356	~ LEREPMAX + Sex + HWWGT + D1AGE	LEREPMAX	0.000248967	0.0149429	0.46876	0.648122	0.744062	-9.2867
MYH7_HUMAN_Cys947	~ LEREPMAX + Sex + HWWGT + D1AGE	LEREPMAX	0.000843593	0.0655748	0.46778	0.648801	0.744062	-9.28719
TELT_HUMAN_Cys38	~ LEREPMAX + Sex + HWWGT + D1AGE	LEREPMAX	0.000341138	0.00378701	0.460894	0.653587	0.746587	-9.2906
MYH2_HUMAN_Cys541	~ LEREPMAX + Sex + HWWGT + D1AGE	LEREPMAX	-0.000396955	0.0168511	-0.454709	0.657898	0.748554	-9.29363
NEBU_HUMAN_Cys3605	~ LEPEAKPWR2 + Sex + HWWGT + D1AGE	LEPEAKPWR2	8.7924e-05	-0.0128793	0.507571	0.621532	0.75441	-10.4427
OBSCN_HUMAN_Cys5726	~ LEPEAKPWR2 + Sex + HWWGT + D1AGE	LEPEAKPWR2	0.000100306	0.0218258	0.504026	0.623944	0.75441	-10.4446
MYOM2_HUMAN_Cys648	~ LEPEAKPWR2 + Sex + HWWGT + D1AGE	LEPEAKPWR2	-0.000114744	0.0727172	-0.500274	0.6265	0.75441	-10.4466
NEBU_HUMAN_Cys3587	~ LEREPMAX + Sex + HWWGT + D1AGE	LEREPMAX	-0.000313623	-0.00496548	-0.439667	0.668438	0.757563	-9.30082
MYOM3_HUMAN_Cys672	~ LEPEAKPWR2 + Sex + HWWGT + D1AGE	LEPEAKPWR2	-0.000313507	-0.0720297	-0.490828	0.632959	0.759025	-10.4516
OBSCN_HUMAN_Cys5726	~ LEREPMAX + Sex + HWWGT + D1AGE	LEREPMAX	0.000282146	0.0218258	0.432741	0.673317	0.760112	-9.30405
MYOM3_HUMAN_Cys1175	~ LEPEAKPWR2 + Sex + HWWGT + D1AGE	LEPEAKPWR2	-0.00011204	-0.00673661	-0.481509	0.639361	0.763535	-10.4564
OBSCN_HUMAN_Cys6210	~ LEPEAKPWR2 + Sex + HWWGT + D1AGE	LEPEAKPWR2	0.000111567	-0.0152336	0.47712	0.642388	0.763992	-10.4586
MYOM3_HUMAN_Cys1134	~ LEPEAKPWR2 + Sex + HWWGT + D1AGE	LEPEAKPWR2	0.0001087	0.00573887	0.44987	0.661328	0.783294	-10.4721
MYOM3_HUMAN_Cys430	~ LEPEAKPWR2 + Sex + HWWGT + D1AGE	LEPEAKPWR2	8.42775e-05	0.0124753	0.438607	0.669229	0.786521	-10.4775
MYH7_HUMAN_Cys905	~ LEPEAKPWR2 + Sex + HWWGT + D1AGE	LEPEAKPWR2	-0.000205729	0.00762806	-0.438229	0.669495	0.786521	-10.4777
NEBU_HUMAN_Cys2633	~ LEREPMAX + Sex + HWWGT + D1AGE	LEREPMAX	-0.000231305	-0.0194386	-0.385371	0.707092	0.795135	-9.32483
MYOM3_HUMAN_Cys388	~ LEPEAKPWR2 + Sex + HWWGT + D1AGE	LEPEAKPWR2	0.00015256	0.0335107	0.422645	0.6805	0.796212	-10.4848
OBSCN_HUMAN_Cys2311	~ LEPEAKPWR2 + Sex + HWWGT + D1AGE	LEPEAKPWR2	6.76041e-05	-0.0153095	0.416565	0.684814	0.79803	-10.4876
MYOM3_HUMAN_Cys711	~ LEPEAKPWR2 + Sex + HWWGT + D1AGE	LEPEAKPWR2	0.000167702	0.0149605	0.40779	0.691062	0.799788	-10.4915
OBSCN_HUMAN_Cys5059	~ LEPEAKPWR2 + Sex + HWWGT + D1AGE	LEPEAKPWR2	7.90551e-05	-0.018005	0.406674	0.691858	0.799788	-10.4919
RYR1_HUMAN_Cys2326	~ LEPEAKPWR2 + Sex + HWWGT + D1AGE	LEPEAKPWR2	-8.56743e-05	0.00274425	-0.394188	0.700793	0.806889	-10.4973
NEBU_HUMAN_Cys402	~ LEREPMAX + Sex + HWWGT + D1AGE	LEREPMAX	-0.00026262	-0.0219941	-0.366557	0.720696	0.807291	-9.33243
ACTS_HUMAN_Cys259	~ LEREPMAX + Sex + HWWGT + D1AGE	LEREPMAX	-0.00054707	0.0980089	-0.360432	0.725147	0.809141	-9.33483
MYOM3_HUMAN_Cys1134;1140	~ LEREPMAX + Sex + HWWGT + D1AGE	LEREPMAX	-0.0002273	0.025678	-0.34562	0.735953	0.817956	-9.34045
RYR1_HUMAN_Cys1302	~ LEREPMAX + Sex + HWWGT + D1AGE	LEREPMAX	-0.000177763	-0.0492859	-0.336764	0.742444	0.817956	-9.34371
MYH7_HUMAN_Cys1411	~ LEREPMAX + Sex + HWWGT + D1AGE	LEREPMAX	0.000531198	-0.0282739	0.335966	0.74303	0.817956	-9.344
MYOM3_HUMAN_Cys711	~ LEREPMAX + Sex + HWWGT + D1AGE	LEREPMAX	0.000449418	0.0149605	0.334144	0.744368	0.817956	-9.34466
TELT_HUMAN_Cys38	~ LEPEAKPWR2 + Sex + HWWGT + D1AGE	LEPEAKPWR2	8.47144e-05	0.00378701	0.372555	0.716386	0.821569	-10.5062
MYOM3_HUMAN_Cys432	~ LEPEAKPWR2 + Sex + HWWGT + D1AGE	LEPEAKPWR2	9.38436e-05	0.013373	0.359983	0.72551	0.828745	-10.5112
OBSCN_HUMAN_Cys2442	~ LEPEAKPWR2 + Sex + HWWGT + D1AGE	LEPEAKPWR2	0.000128289	-0.0645918	0.350697	0.732279	0.833183	-10.5147
OBSCN_HUMAN_Cys1311	~ LEREPMAX + Sex + HWWGT + D1AGE	LEREPMAX	0.000222071	0.0281054	0.297347	0.771577	0.844643	-9.35719
NEBU_HUMAN_Cys3119	~ LEPEAKPWR2 + Sex + HWWGT + D1AGE	LEPEAKPWR2	6.7404e-05	0.0149832	0.328952	0.748219	0.845107	-10.5227
RYR1_HUMAN_Cys1216	~ LEPEAKPWR2 + Sex + HWWGT + D1AGE	LEPEAKPWR2	-5.98798e-05	0.0237509	-0.328425	0.748607	0.845107	-10.5229
MYH2_HUMAN_Cys541	~ LEPEAKPWR2 + Sex + HWWGT + D1AGE	LEPEAKPWR2	-8.3637e-05	0.0168511	-0.31125	0.761288	0.851526	-10.5288
MYOM2_HUMAN_Cys422	~ LEPEAKPWR2 + Sex + HWWGT + D1AGE	LEPEAKPWR2	-0.000111092	-0.00978519	-0.310395	0.761921	0.851526	-10.5291
MYH7_HUMAN_Cys1340	~ LEPEAKPWR2 + Sex + HWWGT + D1AGE	LEPEAKPWR2	-0.000176438	-0.0144609	-0.308761	0.763132	0.851526	-10.5296
OBSCN_HUMAN_Cys3206	~ LEREPMAX + Sex + HWWGT + D1AGE	LEREPMAX	0.000263068	0.0370473	0.260675	0.799015	0.871379	-9.36824
MYOM3_HUMAN_Cys334	~ LEREPMAX + Sex + HWWGT + D1AGE	LEREPMAX	-0.000859719	-0.161887	-0.255698	0.802762	0.872174	-9.36963
OBSCN_HUMAN_Cys4271	~ LEREPMAX + Sex + HWWGT + D1AGE	LEREPMAX	-0.000152242	0.0253633	-0.249238	0.807633	0.87418	-9.3714
TNNI1_HUMAN_Cys29	~ LEPEAKPWR2 + Sex + HWWGT + D1AGE	LEPEAKPWR2	0.000138788	0.152222	0.273562	0.789366	0.875497	-10.5407
OBSCN_HUMAN_Cys6863	~ LEPEAKPWR2 + Sex + HWWGT + D1AGE	LEPEAKPWR2	-7.61907e-05	-0.0364764	-0.271817	0.790674	0.875497	-10.5412
OBSCN_HUMAN_Cys6429;6440	~ LEPEAKPWR2 + Sex + HWWGT + D1AGE	LEPEAKPWR2	-4.62285e-05	0.0106193	-0.267525	0.793894	0.875707	-10.5425
ACTS_HUMAN_Cys259	~ LEPEAKPWR2 + Sex + HWWGT + D1AGE	LEPEAKPWR2	-0.000122826	0.0980089	-0.263303	0.797065	0.875863	-10.5437
ACTN2_HUMAN_Cys251	~ LEREPMAX + Sex + HWWGT + D1AGE	LEREPMAX	-0.000207601	0.00850174	-0.237442	0.816548	0.880532	-9.37451
MYOM3_HUMAN_Cys1140	~ LEREPMAX + Sex + HWWGT + D1AGE	LEREPMAX	0.000165533	0.0273917	0.226119	0.825132	0.88648	-9.37735
OBSCN_HUMAN_Cys4271	~ LEPEAKPWR2 + Sex + HWWGT + D1AGE	LEPEAKPWR2	-4.27246e-05	0.0253633	-0.22844	0.823393	0.899422	-10.553
ACTN2_HUMAN_Cys251	~ LEPEAKPWR2 + Sex + HWWGT + D1AGE	LEPEAKPWR2	-6.07272e-05	0.00850174	-0.226679	0.82473	0.899422	-10.5534
OBSCN_HUMAN_Cys1413;1422	~ TTPKVO2U + Sex + HWWGT + D1AGE	TTPKVO2U	-0.000338644	0.0112346	-2.61339	0.0254762	0.904332	-8.21406
MYOM1_HUMAN_Cys549	~ TTPKVO2U + Sex + HWWGT + D1AGE	TTPKVO2U	-0.000794733	0.0155611	-2.53622	0.0291154	0.904332	-8.34634
MYH2_HUMAN_Cys1544	~ TTPKVO2U + Sex + HWWGT + D1AGE	TTPKVO2U	-0.000925783	0.0141387	-2.52069	0.0299077	0.904332	-8.37285
MYOM3_HUMAN_Cys334	~ TTPKVO2U + Sex + HWWGT + D1AGE	TTPKVO2U	0.00118107	-0.268939	2.42539	0.0352557	0.904332	-8.53468
MYOM2_HUMAN_Cys1242	~ TTPKVO2U + Sex + HWWGT + D1AGE	TTPKVO2U	-0.00052181	0.0286835	-2.28098	0.0451892	0.904332	-8.77658
MYOM2_HUMAN_Cys432	~ TTPKVO2U + Sex + HWWGT + D1AGE	TTPKVO2U	-0.00030663	0.0503575	-2.22926	0.0493688	0.904332	-8.86206
TNNI1_HUMAN_Cys66	~ TTPKVO2U + Sex + HWWGT + D1AGE	TTPKVO2U	0.000664305	-0.0626936	2.19613	0.0522395	0.904332	-8.91646
OBSCN_HUMAN_Cys4971	~ TTPKVO2U + Sex + HWWGT + D1AGE	TTPKVO2U	-0.000335535	-0.0108659	-2.13087	0.0583702	0.904332	-9.02276
MYOM2_HUMAN_Cys648	~ TTPKVO2U + Sex + HWWGT + D1AGE	TTPKVO2U	-0.000243504	0.0796717	-2.10138	0.0613617	0.904332	-9.0704
MYH7_HUMAN_Cys1249	~ TTPKVO2U + Sex + HWWGT + D1AGE	TTPKVO2U	0.000598504	-0.0436854	2.08473	0.0631135	0.904332	-9.09717
MYH2_HUMAN_Cys819	~ TTPKVO2U + Sex + HWWGT + D1AGE	TTPKVO2U	-0.000297382	0.113212	-2.07349	0.0643241	0.904332	-9.1152
TNNC2_HUMAN_Cys99	~ TTPKVO2U + Sex + HWWGT + D1AGE	TTPKVO2U	-0.000452558	0.00797516	-2.06932	0.0647783	0.904332	-9.12188
MYOM2_HUMAN_Cys1366	~ TTPKVO2U + Sex + HWWGT + D1AGE	TTPKVO2U	-0.000430996	0.0780387	-2.06077	0.0657194	0.904332	-9.13555
NEBU_HUMAN_Cys4559	~ TTPKVO2U + Sex + HWWGT + D1AGE	TTPKVO2U	-0.000180309	0.0147566	-2.01285	0.0712385	0.904332	-9.21175
OBSCN_HUMAN_Cys778	~ TTPKVO2U + Sex + HWWGT + D1AGE	TTPKVO2U	-0.000220249	0.0026336	-2.00028	0.0727576	0.904332	-9.23162
MYH7_HUMAN_Cys1748	~ TTPKVO2U + Sex + HWWGT + D1AGE	TTPKVO2U	0.000348667	0.0334403	1.97348	0.0760973	0.904332	-9.27378
MYOM2_HUMAN_Cys659	~ TTPKVO2U + Sex + HWWGT + D1AGE	TTPKVO2U	-0.000228417	0.0484288	-1.96562	0.0771042	0.904332	-9.28611
MYOM2_HUMAN_Cys391	~ TTPKVO2U + Sex + HWWGT + D1AGE	TTPKVO2U	-0.000221469	-0.0028577	-1.94655	0.0795974	0.904332	-9.31589
MYH2_HUMAN_Cys1346	~ TTPKVO2U + Sex + HWWGT + D1AGE	TTPKVO2U	-0.000650779	0.0853785	-1.87282	0.0899665	0.904332	-9.42981
MYOM1_HUMAN_Cys1160	~ TTPKVO2U + Sex + HWWGT + D1AGE	TTPKVO2U	-0.000169348	-0.00844001	-1.8647	0.0911818	0.904332	-9.44222
OBSCN_HUMAN_Cys2898	~ TTPKVO2U + Sex + HWWGT + D1AGE	TTPKVO2U	-0.000184264	-0.00577672	-1.85144	0.0931988	0.904332	-9.46243
TPM1_HUMAN_Cys190	~ TTPKVO2U + Sex + HWWGT + D1AGE	TTPKVO2U	-0.000642431	-0.010032	-1.82209	0.0978117	0.904332	-9.50692
TNNI2_HUMAN_Cys134	~ TTPKVO2U + Sex + HWWGT + D1AGE	TTPKVO2U	-0.000384498	-0.0273697	-1.74586	0.110788	0.904332	-9.62075
MYH2_HUMAN_Cys1466	~ TTPKVO2U + Sex + HWWGT + D1AGE	TTPKVO2U	-0.000967765	0.0839736	-1.72323	0.114932	0.904332	-9.65404
RYR1_HUMAN_Cys23	~ TTPKVO2U + Sex + HWWGT + D1AGE	TTPKVO2U	-0.000267762	-0.00973241	-1.70203	0.11894	0.904332	-9.68501
MYOM2_HUMAN_Cys805	~ TTPKVO2U + Sex + HWWGT + D1AGE	TTPKVO2U	-0.000457494	-0.0126569	-1.69266	0.120752	0.904332	-9.69863
MYH1_HUMAN_Cys1443	~ TTPKVO2U + Sex + HWWGT + D1AGE	TTPKVO2U	-0.000606179	0.10491	-1.69145	0.120987	0.904332	-9.70039
OBSCN_HUMAN_Cys4141	~ TTPKVO2U + Sex + HWWGT + D1AGE	TTPKVO2U	-0.000210088	-0.0882031	-1.67281	0.124672	0.904332	-9.72735
MYH2_HUMAN_Cys911	~ TTPKVO2U + Sex + HWWGT + D1AGE	TTPKVO2U	-0.000674568	0.114718	-1.64669	0.130002	0.904332	-9.76483
MYH1_HUMAN_Cys676	~ TTPKVO2U + Sex + HWWGT + D1AGE	TTPKVO2U	-0.000647061	0.140376	-1.64332	0.130705	0.904332	-9.76964
MYL3_HUMAN_Cys182	~ TTPKVO2U + Sex + HWWGT + D1AGE	TTPKVO2U	0.000464271	0.0429238	1.63564	0.132318	0.904332	-9.78058
MYL3_HUMAN_Cys76	~ TTPKVO2U + Sex + HWWGT + D1AGE	TTPKVO2U	0.000624567	0.043426	1.63023	0.133466	0.904332	-9.78828
MYOM2_HUMAN_Cys422	~ TTPKVO2U + Sex + HWWGT + D1AGE	TTPKVO2U	-0.000306289	-0.00470766	-1.61523	0.136695	0.904332	-9.80953
MYH7_HUMAN_Cys1411	~ TTPKVO2U + Sex + HWWGT + D1AGE	TTPKVO2U	0.000406043	-0.0428211	1.57145	0.146513	0.904332	-9.87086
RYR1_HUMAN_Cys1673	~ TTPKVO2U + Sex + HWWGT + D1AGE	TTPKVO2U	-0.000461979	0.054745	-1.55497	0.150369	0.904332	-9.89369
MYOM1_HUMAN_Cys1594	~ TTPKVO2U + Sex + HWWGT + D1AGE	TTPKVO2U	-0.000346439	0.064997	-1.54776	0.152083	0.904332	-9.90363
MYH2_HUMAN_Cys953	~ TTPKVO2U + Sex + HWWGT + D1AGE	TTPKVO2U	-0.000601912	0.041184	-1.52621	0.157308	0.904332	-9.93316
MYOM2_HUMAN_Cys648;649;659	~ TTPKVO2U + Sex + HWWGT + D1AGE	TTPKVO2U	-0.00023655	-0.0156414	-1.51955	0.158953	0.904332	-9.94223
RYR1_HUMAN_Cys252	~ TTPKVO2U + Sex + HWWGT + D1AGE	TTPKVO2U	-0.000232349	0.0455808	-1.50161	0.163464	0.904332	-9.96655
OBSCN_HUMAN_Cys1413	~ TTPKVO2U + Sex + HWWGT + D1AGE	TTPKVO2U	-0.000218942	-0.0173396	-1.49811	0.164356	0.904332	-9.97127
MYH7_HUMAN_Cys947	~ TTPKVO2U + Sex + HWWGT + D1AGE	TTPKVO2U	0.000441901	0.0285438	1.49037	0.166346	0.904332	-9.9817
RYR1_HUMAN_Cys3402	~ TTPKVO2U + Sex + HWWGT + D1AGE	TTPKVO2U	-0.000327376	0.0281664	-1.48279	0.168313	0.904332	-9.99186
ACTN4_HUMAN_Cys793	~ TTPKVO2U + Sex + HWWGT + D1AGE	TTPKVO2U	0.000190498	-0.0311174	1.47968	0.169128	0.904332	-9.99603
OBSCN_HUMAN_Cys870	~ TTPKVO2U + Sex + HWWGT + D1AGE	TTPKVO2U	-0.000361707	0.0171539	-1.47868	0.16939	0.904332	-9.99737
RYR1_HUMAN_Cys3650	~ TTPKVO2U + Sex + HWWGT + D1AGE	TTPKVO2U	-0.000297869	-0.0250861	-1.47237	0.171052	0.904332	-10.0058
MYOM2_HUMAN_Cys68	~ TTPKVO2U + Sex + HWWGT + D1AGE	TTPKVO2U	-0.000338473	0.0386381	-1.47121	0.17136	0.904332	-10.0073
TNNC1_HUMAN_Cys35	~ TTPKVO2U + Sex + HWWGT + D1AGE	TTPKVO2U	0.000460913	0.0551309	1.44404	0.178691	0.904332	-10.0433
OBSCN_HUMAN_Cys1698	~ TTPKVO2U + Sex + HWWGT + D1AGE	TTPKVO2U	-0.00016863	0.0087501	-1.43742	0.180518	0.904332	-10.052
MYOM2_HUMAN_Cys299	~ TTPKVO2U + Sex + HWWGT + D1AGE	TTPKVO2U	-0.000403289	0.0572465	-1.41529	0.186741	0.904332	-10.0809
TELT_HUMAN_Cys127	~ TTPKVO2U + Sex + HWWGT + D1AGE	TTPKVO2U	-0.000154269	0.057959	-1.40735	0.189019	0.904332	-10.0912
MYOM2_HUMAN_Cys195	~ TTPKVO2U + Sex + HWWGT + D1AGE	TTPKVO2U	-0.000288383	0.0395137	-1.406	0.189407	0.904332	-10.093
RYR1_HUMAN_Cys1191	~ TTPKVO2U + Sex + HWWGT + D1AGE	TTPKVO2U	-0.000226138	0.0355334	-1.39665	0.192125	0.904332	-10.105
MYOM2_HUMAN_Cys1183	~ TTPKVO2U + Sex + HWWGT + D1AGE	TTPKVO2U	-0.00035902	0.0298803	-1.35707	0.203989	0.904332	-10.1555
OBSCN_HUMAN_Cys3999;4000	~ TTPKVO2U + Sex + HWWGT + D1AGE	TTPKVO2U	-0.000136733	0.00392662	-1.35606	0.2043	0.904332	-10.1568
OBSCN_HUMAN_Cys3735	~ TTPKVO2U + Sex + HWWGT + D1AGE	TTPKVO2U	-0.00015698	-0.016355	-1.34326	0.208269	0.904332	-10.1729
OBSCN_HUMAN_Cys6863	~ TTPKVO2U + Sex + HWWGT + D1AGE	TTPKVO2U	-0.000201084	-0.0405446	-1.33361	0.211307	0.904332	-10.1849
NEBU_HUMAN_Cys3101;3119	~ TTPKVO2U + Sex + HWWGT + D1AGE	TTPKVO2U	0.00030498	-0.0173649	1.33114	0.212089	0.904332	-10.188
NEBU_HUMAN_Cys4332	~ TTPKVO2U + Sex + HWWGT + D1AGE	TTPKVO2U	-0.000137017	0.00372235	-1.31651	0.216776	0.904332	-10.2062
OBSCN_HUMAN_Cys1054	~ TTPKVO2U + Sex + HWWGT + D1AGE	TTPKVO2U	-0.00018283	0.0265155	-1.30399	0.220858	0.904332	-10.2216
MYOM2_HUMAN_Cys440	~ TTPKVO2U + Sex + HWWGT + D1AGE	TTPKVO2U	-0.000445582	0.0702476	-1.30186	0.221559	0.904332	-10.2242
RYR1_HUMAN_Cys1268	~ TTPKVO2U + Sex + HWWGT + D1AGE	TTPKVO2U	-0.000172892	0.0122661	-1.29256	0.224637	0.904332	-10.2356
MYH1_HUMAN_Cys909	~ TTPKVO2U + Sex + HWWGT + D1AGE	TTPKVO2U	-0.000434783	-0.0760264	-1.2755	0.230379	0.904332	-10.2563
RYR1_HUMAN_Cys2363	~ TTPKVO2U + Sex + HWWGT + D1AGE	TTPKVO2U	-0.000337263	-0.00113337	-1.27379	0.230958	0.904332	-10.2583
OBSCN_HUMAN_Cys2361	~ TTPKVO2U + Sex + HWWGT + D1AGE	TTPKVO2U	-0.000269859	-0.0366986	-1.23438	0.244708	0.904332	-10.3054
MYOM1_HUMAN_Cys714	~ TTPKVO2U + Sex + HWWGT + D1AGE	TTPKVO2U	-0.000469908	0.0395723	-1.23222	0.245479	0.904332	-10.3079
RYR1_HUMAN_Cys1039	~ TTPKVO2U + Sex + HWWGT + D1AGE	TTPKVO2U	-0.000409595	0.00293593	-1.23114	0.245866	0.904332	-10.3092
OBSCN_HUMAN_Cys2122	~ TTPKVO2U + Sex + HWWGT + D1AGE	TTPKVO2U	0.000889061	0.521176	1.23049	0.246099	0.904332	-10.3099
MYOM2_HUMAN_Cys1291	~ TTPKVO2U + Sex + HWWGT + D1AGE	TTPKVO2U	-0.000130863	0.0221336	-1.21892	0.250276	0.904332	-10.3235
MYH2_HUMAN_Cys541	~ TTPKVO2U + Sex + HWWGT + D1AGE	TTPKVO2U	-0.000178963	0.0234111	-1.21792	0.250641	0.904332	-10.3247
TPM2_HUMAN_Cys36	~ TTPKVO2U + Sex + HWWGT + D1AGE	TTPKVO2U	-0.000489229	-0.0329797	-1.21425	0.25198	0.904332	-10.329
NEBU_HUMAN_Cys5079	~ TTPKVO2U + Sex + HWWGT + D1AGE	TTPKVO2U	-0.000107189	5.45176e-06	-1.2112	0.253097	0.904332	-10.3325
MYH2_HUMAN_Cys798	~ TTPKVO2U + Sex + HWWGT + D1AGE	TTPKVO2U	-0.000485219	0.128584	-1.20107	0.256833	0.904332	-10.3442
ACTS_HUMAN_Cys259	~ TTPKVO2U + Sex + HWWGT + D1AGE	TTPKVO2U	-0.000311179	0.0912618	-1.19831	0.257862	0.904332	-10.3474
MYOM2_HUMAN_Cys1265	~ TTPKVO2U + Sex + HWWGT + D1AGE	TTPKVO2U	-0.000348868	0.0263733	-1.18872	0.261452	0.904332	-10.3585
OBSCN_HUMAN_Cys4968	~ TTPKVO2U + Sex + HWWGT + D1AGE	TTPKVO2U	-0.000121071	0.0289623	-1.18487	0.262903	0.904332	-10.3629
MYOM1_HUMAN_Cys786	~ TTPKVO2U + Sex + HWWGT + D1AGE	TTPKVO2U	-0.000215049	0.0657748	-1.18284	0.263672	0.904332	-10.3652
RYR1_HUMAN_Cys392	~ TTPKVO2U + Sex + HWWGT + D1AGE	TTPKVO2U	-0.000354405	0.107608	-1.17858	0.265291	0.904332	-10.37
MYH1_HUMAN_Cys817	~ TTPKVO2U + Sex + HWWGT + D1AGE	TTPKVO2U	-0.000172466	-0.0100517	-1.17706	0.265873	0.904332	-10.3718
NEBU_HUMAN_Cys3119	~ TTPKVO2U + Sex + HWWGT + D1AGE	TTPKVO2U	-0.000134576	0.0197155	-1.16707	0.269704	0.904332	-10.3831
OBSCN_HUMAN_Cys5726	~ TTPKVO2U + Sex + HWWGT + D1AGE	TTPKVO2U	-0.000132081	0.0174439	-1.15973	0.272551	0.904332	-10.3914
MYOM1_HUMAN_Cys426	~ TTPKVO2U + Sex + HWWGT + D1AGE	TTPKVO2U	-0.000172069	0.00210563	-1.15957	0.272612	0.904332	-10.3916
MYH1_HUMAN_Cys1344	~ TTPKVO2U + Sex + HWWGT + D1AGE	TTPKVO2U	-0.000570315	-0.131093	-1.15677	0.273704	0.904332	-10.3947
MYH1_HUMAN_Cys796	~ TTPKVO2U + Sex + HWWGT + D1AGE	TTPKVO2U	-0.000548204	-0.0211646	-1.15096	0.27598	0.904332	-10.4012
OBSCN_HUMAN_Cys354	~ TTPKVO2U + Sex + HWWGT + D1AGE	TTPKVO2U	-0.000123961	0.0163275	-1.13628	0.281796	0.904332	-10.4176
MYOM1_HUMAN_Cys298	~ TTPKVO2U + Sex + HWWGT + D1AGE	TTPKVO2U	-0.000124055	0.0642609	-1.11403	0.290795	0.904332	-10.442
OBSCN_HUMAN_Cys3911	~ TTPKVO2U + Sex + HWWGT + D1AGE	TTPKVO2U	-9.68491e-05	-0.0167422	-1.10635	0.293949	0.904332	-10.4504
RYR1_HUMAN_Cys3891	~ TTPKVO2U + Sex + HWWGT + D1AGE	TTPKVO2U	-0.000306937	-0.0443209	-1.10042	0.296408	0.904332	-10.4568
TNNI1_HUMAN_Cys29	~ TTPKVO2U + Sex + HWWGT + D1AGE	TTPKVO2U	0.000313391	0.104242	1.10016	0.296514	0.904332	-10.4571
OBSCN_HUMAN_Cys1843	~ TTPKVO2U + Sex + HWWGT + D1AGE	TTPKVO2U	-0.000142389	-0.0152047	-1.09666	0.29797	0.904332	-10.4608
NEBU_HUMAN_Cys1286	~ TTPKVO2U + Sex + HWWGT + D1AGE	TTPKVO2U	-0.000398505	0.0470784	-1.0929	0.299541	0.904332	-10.4649
TNNC1_HUMAN_Cys84	~ TTPKVO2U + Sex + HWWGT + D1AGE	TTPKVO2U	0.000352106	0.103652	1.07857	0.305593	0.904332	-10.4802
NEBU_HUMAN_Cys5628	~ TTPKVO2U + Sex + HWWGT + D1AGE	TTPKVO2U	-0.000166021	0.0119685	-1.07142	0.308642	0.904332	-10.4878
MYH7_HUMAN_Cys1340	~ TTPKVO2U + Sex + HWWGT + D1AGE	TTPKVO2U	0.000340872	-0.043494	1.06214	0.31264	0.904332	-10.4976
MYOM1_HUMAN_Cys518	~ TTPKVO2U + Sex + HWWGT + D1AGE	TTPKVO2U	-0.000310706	0.0348016	-1.05445	0.315979	0.904332	-10.5056
RYR1_HUMAN_Cys2555	~ TTPKVO2U + Sex + HWWGT + D1AGE	TTPKVO2U	-0.000160138	-0.032626	-1.04154	0.321649	0.904332	-10.519
OBSCN_HUMAN_Cys4410	~ TTPKVO2U + Sex + HWWGT + D1AGE	TTPKVO2U	-0.000138217	-0.0112632	-1.0302	0.326692	0.904332	-10.5307
MYOM1_HUMAN_Cys9	~ TTPKVO2U + Sex + HWWGT + D1AGE	TTPKVO2U	-0.000134739	0.0437791	-1.01996	0.331296	0.904332	-10.5412
MYOM3_HUMAN_Cys432	~ TTPKVO2U + Sex + HWWGT + D1AGE	TTPKVO2U	-0.000148153	0.0242669	-1.01207	0.334876	0.904332	-10.5491
OBSCN_HUMAN_Cys1880	~ TTPKVO2U + Sex + HWWGT + D1AGE	TTPKVO2U	-0.000136031	-0.0182583	-1.00676	0.337304	0.904332	-10.5545
NEBU_HUMAN_Cys2390	~ TTPKVO2U + Sex + HWWGT + D1AGE	TTPKVO2U	-0.000123717	-0.00236698	-1.00253	0.339247	0.904332	-10.5587
NEBU_HUMAN_Cys716	~ TTPKVO2U + Sex + HWWGT + D1AGE	TTPKVO2U	-0.00018876	0.0679875	-0.984973	0.347394	0.904332	-10.5762
MYOM1_HUMAN_Cys798	~ TTPKVO2U + Sex + HWWGT + D1AGE	TTPKVO2U	-0.00017402	0.0440769	-0.977863	0.350734	0.904332	-10.5832
RYR1_HUMAN_Cys3193	~ TTPKVO2U + Sex + HWWGT + D1AGE	TTPKVO2U	-0.000310504	-0.000186273	-0.970351	0.354288	0.904332	-10.5906
ACTS_HUMAN_Cys219	~ TTPKVO2U + Sex + HWWGT + D1AGE	TTPKVO2U	-0.000251005	-0.000944947	-0.969214	0.354828	0.904332	-10.5917
ACTN4_HUMAN_Cys60	~ TTPKVO2U + Sex + HWWGT + D1AGE	TTPKVO2U	-0.000194127	0.0252622	-0.954473	0.361887	0.904332	-10.6059
MYOM1_HUMAN_Cys1411	~ TTPKVO2U + Sex + HWWGT + D1AGE	TTPKVO2U	-0.00022433	-0.0408356	-0.943231	0.367338	0.904332	-10.6167
MYOM1_HUMAN_Cys549;559	~ TTPKVO2U + Sex + HWWGT + D1AGE	TTPKVO2U	-0.000107294	-0.0206105	-0.942387	0.36775	0.904332	-10.6175
MYOM2_HUMAN_Cys422;432	~ TTPKVO2U + Sex + HWWGT + D1AGE	TTPKVO2U	-0.000101964	0.050064	-0.939615	0.369104	0.904332	-10.6201
MYH2_HUMAN_Cys1445	~ TTPKVO2U + Sex + HWWGT + D1AGE	TTPKVO2U	-0.00043743	0.104108	-0.932528	0.372582	0.904332	-10.6269
NEBU_HUMAN_Cys3673	~ TTPKVO2U + Sex + HWWGT + D1AGE	TTPKVO2U	-0.000342409	0.016417	-0.930664	0.373501	0.904332	-10.6286
NEBU_HUMAN_Cys4822	~ TTPKVO2U + Sex + HWWGT + D1AGE	TTPKVO2U	-7.25687e-05	-0.000796921	-0.911226	0.383178	0.904332	-10.6468
MYOM2_HUMAN_Cys722	~ TTPKVO2U + Sex + HWWGT + D1AGE	TTPKVO2U	-0.000112666	-0.0035208	-0.904264	0.386686	0.904332	-10.6532
NEBU_HUMAN_Cys488	~ TTPKVO2U + Sex + HWWGT + D1AGE	TTPKVO2U	-0.000232754	-0.00415449	-0.900925	0.388377	0.904332	-10.6562
MYH7_HUMAN_Cys905	~ TTPKVO2U + Sex + HWWGT + D1AGE	TTPKVO2U	0.000239735	-0.0171091	0.887172	0.395395	0.904332	-10.6688
MYOM3_HUMAN_Cys672	~ TTPKVO2U + Sex + HWWGT + D1AGE	TTPKVO2U	0.000326021	-0.0971284	0.885602	0.396202	0.904332	-10.6702
NEBU_HUMAN_Cys5523	~ TTPKVO2U + Sex + HWWGT + D1AGE	TTPKVO2U	-0.000199964	0.0753002	-0.882711	0.397691	0.904332	-10.6728
NEBU_HUMAN_Cys2372	~ TTPKVO2U + Sex + HWWGT + D1AGE	TTPKVO2U	-0.000137583	0.0227551	-0.877777	0.400241	0.904332	-10.6772
NEBU_HUMAN_Cys6121	~ TTPKVO2U + Sex + HWWGT + D1AGE	TTPKVO2U	-0.000183965	0.142973	-0.877075	0.400604	0.904332	-10.6779
OBSCN_HUMAN_Cys3173	~ TTPKVO2U + Sex + HWWGT + D1AGE	TTPKVO2U	-0.000101048	0.0222942	-0.865824	0.406464	0.904332	-10.6879
OBSCN_HUMAN_Cys3559	~ TTPKVO2U + Sex + HWWGT + D1AGE	TTPKVO2U	-7.64281e-05	-0.0146176	-0.865742	0.406507	0.904332	-10.6879
MYOM2_HUMAN_Cys68;71	~ TTPKVO2U + Sex + HWWGT + D1AGE	TTPKVO2U	-0.000279896	0.0376985	-0.859425	0.409823	0.904332	-10.6935
NEBU_HUMAN_Cys3587;3605	~ TTPKVO2U + Sex + HWWGT + D1AGE	TTPKVO2U	-8.92361e-05	0.00832121	-0.847883	0.41593	0.904332	-10.7036
TPM2_HUMAN_Cys190	~ TTPKVO2U + Sex + HWWGT + D1AGE	TTPKVO2U	-0.000344005	0.0149662	-0.840003	0.420134	0.904332	-10.7104
NEBU_HUMAN_Cys3101	~ TTPKVO2U + Sex + HWWGT + D1AGE	TTPKVO2U	-8.41987e-05	-0.0348668	-0.820372	0.430733	0.904332	-10.7272
RYR1_HUMAN_Cys1216	~ TTPKVO2U + Sex + HWWGT + D1AGE	TTPKVO2U	-8.75168e-05	0.034734	-0.815907	0.433168	0.904332	-10.731
MYOM1_HUMAN_Cys1619	~ TTPKVO2U + Sex + HWWGT + D1AGE	TTPKVO2U	-0.000200268	0.0732069	-0.814111	0.43415	0.904332	-10.7325
RYR1_HUMAN_Cys905	~ TTPKVO2U + Sex + HWWGT + D1AGE	TTPKVO2U	-9.65741e-05	0.017673	-0.808985	0.436962	0.904332	-10.7368
NEBU_HUMAN_Cys4611	~ TTPKVO2U + Sex + HWWGT + D1AGE	TTPKVO2U	-0.000218256	0.0781969	-0.806862	0.43813	0.904332	-10.7385
OBSCN_HUMAN_Cys404	~ TTPKVO2U + Sex + HWWGT + D1AGE	TTPKVO2U	-9.3434e-05	0.0504773	-0.79821	0.442911	0.904332	-10.7457
ACTS_HUMAN_Cys259;287	~ TTPKVO2U + Sex + HWWGT + D1AGE	TTPKVO2U	-0.000158821	0.0553154	-0.782795	0.451515	0.904332	-10.7583
ACTN2_HUMAN_Cys270	~ TTPKVO2U + Sex + HWWGT + D1AGE	TTPKVO2U	0.000195439	-0.03793	0.782057	0.45193	0.904332	-10.7589
RYR1_HUMAN_Cys1302	~ TTPKVO2U + Sex + HWWGT + D1AGE	TTPKVO2U	-7.36631e-05	-0.0550375	-0.775943	0.455374	0.904332	-10.7639
OBSCN_HUMAN_Cys1606	~ TTPKVO2U + Sex + HWWGT + D1AGE	TTPKVO2U	-8.56559e-05	-0.0158486	-0.775747	0.455484	0.904332	-10.764
NEBU_HUMAN_Cys3830	~ TTPKVO2U + Sex + HWWGT + D1AGE	TTPKVO2U	-0.000223662	0.0661684	-0.756859	0.466234	0.904332	-10.779
MYH2_HUMAN_Cys1417	~ TTPKVO2U + Sex + HWWGT + D1AGE	TTPKVO2U	-0.000222381	0.098973	-0.751906	0.469079	0.904332	-10.7829
ACTS_HUMAN_Cys287	~ TTPKVO2U + Sex + HWWGT + D1AGE	TTPKVO2U	-0.000344935	0.0609533	-0.749216	0.470629	0.904332	-10.785
NEBU_HUMAN_Cys4241	~ TTPKVO2U + Sex + HWWGT + D1AGE	TTPKVO2U	-6.7815e-05	0.0154611	-0.74627	0.472331	0.904332	-10.7873
MYOM2_HUMAN_Cys1231	~ TTPKVO2U + Sex + HWWGT + D1AGE	TTPKVO2U	-0.000238115	0.0685812	-0.74398	0.473656	0.904332	-10.7891
NEBU_HUMAN_Cys784	~ TTPKVO2U + Sex + HWWGT + D1AGE	TTPKVO2U	-7.79955e-05	0.0156304	-0.724448	0.485054	0.904332	-10.804
OBSCN_HUMAN_Cys1311	~ TTPKVO2U + Sex + HWWGT + D1AGE	TTPKVO2U	9.61243e-05	0.0244759	0.716098	0.489979	0.904332	-10.8103
MYOM1_HUMAN_Cys1210	~ TTPKVO2U + Sex + HWWGT + D1AGE	TTPKVO2U	-0.000107488	-0.00255222	-0.710869	0.493079	0.904332	-10.8142
ACTN3_HUMAN_Cys346	~ TTPKVO2U + Sex + HWWGT + D1AGE	TTPKVO2U	-0.000256326	0.0669763	-0.704264	0.497011	0.904332	-10.8191
OBSCN_HUMAN_Cys247	~ TTPKVO2U + Sex + HWWGT + D1AGE	TTPKVO2U	-9.71817e-05	0.0105871	-0.70281	0.497879	0.904332	-10.8202
NEBU_HUMAN_Cys537	~ TTPKVO2U + Sex + HWWGT + D1AGE	TTPKVO2U	-7.29149e-05	-0.00923716	-0.690432	0.505308	0.904332	-10.8292
MYOM1_HUMAN_Cys1031	~ TTPKVO2U + Sex + HWWGT + D1AGE	TTPKVO2U	-0.000113622	-0.0142559	-0.687981	0.506787	0.904332	-10.831
OBSCN_HUMAN_Cys1330	~ TTPKVO2U + Sex + HWWGT + D1AGE	TTPKVO2U	-0.000101203	-0.0107494	-0.685212	0.508461	0.904332	-10.833
NEBU_HUMAN_Cys4856	~ TTPKVO2U + Sex + HWWGT + D1AGE	TTPKVO2U	-0.000174441	0.12113	-0.679352	0.512015	0.904332	-10.8372
ACTN4_HUMAN_Cys173	~ TTPKVO2U + Sex + HWWGT + D1AGE	TTPKVO2U	-0.000174176	0.0309931	-0.672758	0.516032	0.904332	-10.8419
RYR1_HUMAN_Cys119	~ TTPKVO2U + Sex + HWWGT + D1AGE	TTPKVO2U	-0.000122291	0.0334874	-0.662835	0.522112	0.904332	-10.8489
OBSCN_HUMAN_Cys937;943	~ TTPKVO2U + Sex + HWWGT + D1AGE	TTPKVO2U	0.000162361	0.0447979	0.657339	0.525498	0.904332	-10.8527
OBSCN_HUMAN_Cys3206	~ TTPKVO2U + Sex + HWWGT + D1AGE	TTPKVO2U	-0.000108481	0.0536164	-0.647811	0.531398	0.904332	-10.8592
RYR1_HUMAN_Cys2158	~ TTPKVO2U + Sex + HWWGT + D1AGE	TTPKVO2U	0.000102284	0.0187648	0.647232	0.531758	0.904332	-10.8596
NEBU_HUMAN_Cys3901	~ TTPKVO2U + Sex + HWWGT + D1AGE	TTPKVO2U	-0.000179931	0.0891536	-0.642628	0.534624	0.904332	-10.8628
MYOM3_HUMAN_Cys430	~ TTPKVO2U + Sex + HWWGT + D1AGE	TTPKVO2U	-7.30374e-05	0.00832181	-0.640303	0.536074	0.904332	-10.8643
NEBU_HUMAN_Cys1295	~ TTPKVO2U + Sex + HWWGT + D1AGE	TTPKVO2U	-7.79959e-05	0.013724	-0.63834	0.537301	0.904332	-10.8657
OBSCN_HUMAN_Cys2187	~ TTPKVO2U + Sex + HWWGT + D1AGE	TTPKVO2U	-5.33727e-05	0.00884241	-0.628429	0.543519	0.904332	-10.8723
OBSCN_HUMAN_Cys1679	~ TTPKVO2U + Sex + HWWGT + D1AGE	TTPKVO2U	-7.50921e-05	-0.0133573	-0.620452	0.548553	0.904332	-10.8776
MYOM2_HUMAN_Cys648;659	~ TTPKVO2U + Sex + HWWGT + D1AGE	TTPKVO2U	-5.46726e-05	0.0238856	-0.613914	0.552699	0.904332	-10.8818
TELT_HUMAN_Cys38	~ TTPKVO2U + Sex + HWWGT + D1AGE	TTPKVO2U	-8.14045e-05	0.0154201	-0.604018	0.559008	0.904332	-10.8882
OBSCN_HUMAN_Cys3218	~ TTPKVO2U + Sex + HWWGT + D1AGE	TTPKVO2U	-7.04648e-05	0.00961025	-0.599502	0.5619	0.904332	-10.8911
OBSCN_HUMAN_Cys31	~ TTPKVO2U + Sex + HWWGT + D1AGE	TTPKVO2U	-5.65629e-05	0.0105853	-0.597732	0.563036	0.904332	-10.8922
RYR1_HUMAN_Cys565	~ TTPKVO2U + Sex + HWWGT + D1AGE	TTPKVO2U	-8.28714e-05	-0.0334719	-0.597679	0.56307	0.904332	-10.8922
OBSCN_HUMAN_Cys3256	~ TTPKVO2U + Sex + HWWGT + D1AGE	TTPKVO2U	0.000116451	0.000426563	0.597523	0.56317	0.904332	-10.8923
MYOM3_HUMAN_Cys1134;1140	~ TTPKVO2U + Sex + HWWGT + D1AGE	TTPKVO2U	-6.83133e-05	0.0145129	-0.589917	0.568066	0.904332	-10.8971
ACTN2_HUMAN_Cys487	~ TTPKVO2U + Sex + HWWGT + D1AGE	TTPKVO2U	-0.000216323	0.0378425	-0.585863	0.570686	0.904332	-10.8997
MYH7_HUMAN_Cys672	~ TTPKVO2U + Sex + HWWGT + D1AGE	TTPKVO2U	0.000111721	0.0404027	0.582724	0.572718	0.904332	-10.9016
NEBU_HUMAN_Cys4521	~ TTPKVO2U + Sex + HWWGT + D1AGE	TTPKVO2U	-0.000201276	0.0219795	-0.582463	0.572887	0.904332	-10.9018
MYOM3_HUMAN_Cys220	~ TTPKVO2U + Sex + HWWGT + D1AGE	TTPKVO2U	0.000179926	-0.0746513	0.572327	0.579478	0.904332	-10.908
NEBU_HUMAN_Cys2615	~ TTPKVO2U + Sex + HWWGT + D1AGE	TTPKVO2U	-0.000141737	0.0348693	-0.57202	0.579679	0.904332	-10.9082
ACTN1_HUMAN_Cys180	~ TTPKVO2U + Sex + HWWGT + D1AGE	TTPKVO2U	0.000233787	-0.0391011	0.570792	0.580481	0.904332	-10.9089
NEBU_HUMAN_Cys959	~ TTPKVO2U + Sex + HWWGT + D1AGE	TTPKVO2U	-0.000106543	-0.0378099	-0.569868	0.581084	0.904332	-10.9095
OBSCN_HUMAN_Cys105	~ TTPKVO2U + Sex + HWWGT + D1AGE	TTPKVO2U	5.29077e-05	0.0173717	0.56848	0.581991	0.904332	-10.9103
ACTN2_HUMAN_Cys339	~ TTPKVO2U + Sex + HWWGT + D1AGE	TTPKVO2U	-5.85731e-05	-0.0308594	-0.566965	0.582982	0.904332	-10.9113
ACTN2_HUMAN_Cys187	~ TTPKVO2U + Sex + HWWGT + D1AGE	TTPKVO2U	-0.000121552	-0.0285094	-0.564981	0.584281	0.904332	-10.9124
ACTN3_HUMAN_Cys869	~ TTPKVO2U + Sex + HWWGT + D1AGE	TTPKVO2U	-0.00036112	0.0962176	-0.560248	0.587387	0.904332	-10.9153
OBSCN_HUMAN_Cys4088;4089	~ TTPKVO2U + Sex + HWWGT + D1AGE	TTPKVO2U	-8.84242e-05	0.0794025	-0.559019	0.588195	0.904332	-10.916
ACTN2_HUMAN_Cys862	~ TTPKVO2U + Sex + HWWGT + D1AGE	TTPKVO2U	-7.96088e-05	0.0158291	-0.553994	0.591504	0.904332	-10.919
OBSCN_HUMAN_Cys4193	~ TTPKVO2U + Sex + HWWGT + D1AGE	TTPKVO2U	6.5191e-05	-0.0123803	0.548427	0.595182	0.904332	-10.9223
NEBU_HUMAN_Cys294	~ TTPKVO2U + Sex + HWWGT + D1AGE	TTPKVO2U	-9.3015e-05	0.0618651	-0.537198	0.602636	0.904332	-10.9288
NEBU_HUMAN_Cys5348	~ TTPKVO2U + Sex + HWWGT + D1AGE	TTPKVO2U	-0.000157566	0.0808222	-0.536845	0.602871	0.904332	-10.929
NEBU_HUMAN_Cys402	~ TTPKVO2U + Sex + HWWGT + D1AGE	TTPKVO2U	6.70692e-05	-0.0028898	0.53441	0.604494	0.904332	-10.9304
RYR1_HUMAN_Cys3635	~ TTPKVO2U + Sex + HWWGT + D1AGE	TTPKVO2U	-0.000159174	0.0528285	-0.533893	0.60484	0.904332	-10.9307
NEBU_HUMAN_Cys650	~ TTPKVO2U + Sex + HWWGT + D1AGE	TTPKVO2U	-0.000113108	-0.0319462	-0.533049	0.605402	0.904332	-10.9311
ACTN3_HUMAN_Cys258	~ TTPKVO2U + Sex + HWWGT + D1AGE	TTPKVO2U	-0.000104386	-0.0314557	-0.531049	0.606738	0.904332	-10.9323
MYOM3_HUMAN_Cys711	~ TTPKVO2U + Sex + HWWGT + D1AGE	TTPKVO2U	-0.000127051	0.0115173	-0.528529	0.608424	0.904332	-10.9337
OBSCN_HUMAN_Cys2227;2237	~ TTPKVO2U + Sex + HWWGT + D1AGE	TTPKVO2U	-0.000153399	-0.0283387	-0.526875	0.609532	0.904332	-10.9346
MYH1_HUMAN_Cys1415	~ TTPKVO2U + Sex + HWWGT + D1AGE	TTPKVO2U	-0.000209513	-0.0469719	-0.524636	0.611032	0.904332	-10.9359
OBSCN_HUMAN_Cys2987	~ TTPKVO2U + Sex + HWWGT + D1AGE	TTPKVO2U	-5.59884e-05	-0.0192318	-0.518403	0.615221	0.904332	-10.9394
OBSCN_HUMAN_Cys2937	~ TTPKVO2U + Sex + HWWGT + D1AGE	TTPKVO2U	7.03158e-05	-0.0155513	0.514135	0.618097	0.904332	-10.9417
OBSCN_HUMAN_Cys4271	~ TTPKVO2U + Sex + HWWGT + D1AGE	TTPKVO2U	-5.73591e-05	0.0207604	-0.513207	0.618724	0.904332	-10.9422
NEBU_HUMAN_Cys2615;2633	~ TTPKVO2U + Sex + HWWGT + D1AGE	TTPKVO2U	5.68211e-05	-0.0196696	0.51159	0.619815	0.904332	-10.9431
OBSCN_HUMAN_Cys2059	~ TTPKVO2U + Sex + HWWGT + D1AGE	TTPKVO2U	-5.63131e-05	0.0562861	-0.508923	0.621619	0.904332	-10.9446
OBSCN_HUMAN_Cys5059	~ TTPKVO2U + Sex + HWWGT + D1AGE	TTPKVO2U	5.90287e-05	-0.0254277	0.508317	0.622029	0.904332	-10.9449
RYR1_HUMAN_Cys3304	~ TTPKVO2U + Sex + HWWGT + D1AGE	TTPKVO2U	5.85408e-05	0.0418656	0.503768	0.625112	0.904332	-10.9474
NEBU_HUMAN_Cys3605	~ TTPKVO2U + Sex + HWWGT + D1AGE	TTPKVO2U	-5.15804e-05	-0.0132768	-0.498204	0.628893	0.904332	-10.9504
OBSCN_HUMAN_Cys6715	~ TTPKVO2U + Sex + HWWGT + D1AGE	TTPKVO2U	-6.42501e-05	-0.0142775	-0.498098	0.628964	0.904332	-10.9504
OBSCN_HUMAN_Cys3696;3698	~ LEREPMAX + Sex + HWWGT + D1AGE	LEREPMAX	-9.5305e-05	-0.0101698	-0.187021	0.854947	0.91511	-9.3861
MYOM3_HUMAN_Cys1175	~ TTPKVO2U + Sex + HWWGT + D1AGE	TTPKVO2U	-6.44654e-05	-0.0167095	-0.468072	0.649561	0.918524	-10.966
NEBU_HUMAN_Cys3791	~ TTPKVO2U + Sex + HWWGT + D1AGE	TTPKVO2U	-0.000105271	-0.0740447	-0.467172	0.650184	0.918524	-10.9664
RYR1_HUMAN_Cys1590	~ TTPKVO2U + Sex + HWWGT + D1AGE	TTPKVO2U	-9.91098e-05	0.0684888	-0.465945	0.651032	0.918524	-10.9671
MYOM3_HUMAN_Cys1134	~ TTPKVO2U + Sex + HWWGT + D1AGE	TTPKVO2U	-6.45028e-05	0.00101213	-0.463329	0.652844	0.918524	-10.9684
ACTN2_HUMAN_Cys781	~ TTPKVO2U + Sex + HWWGT + D1AGE	TTPKVO2U	-9.9705e-05	0.0141741	-0.460614	0.654727	0.918524	-10.9697
MYH7_HUMAN_Cys905	~ LEREPMAX + Sex + HWWGT + D1AGE	LEREPMAX	-0.000275116	0.00762806	-0.178377	0.861573	0.918799	-9.38782
MYOM3_HUMAN_Cys1134;1140	~ LEPEAKPWR2 + Sex + HWWGT + D1AGE	LEPEAKPWR2	3.99826e-05	0.025678	0.197895	0.846649	0.919856	-10.56
OBSCN_HUMAN_Cys2917	~ TTPKVO2U + Sex + HWWGT + D1AGE	TTPKVO2U	-5.9759e-05	0.034052	-0.450307	0.661896	0.921155	-10.9748
OBSCN_HUMAN_Cys4572	~ TTPKVO2U + Sex + HWWGT + D1AGE	TTPKVO2U	6.67049e-05	-0.00778513	0.446338	0.664667	0.921155	-10.9767
RYR1_HUMAN_Cys2326	~ TTPKVO2U + Sex + HWWGT + D1AGE	TTPKVO2U	-5.78068e-05	0.0219374	-0.444196	0.666164	0.921155	-10.9777
MYH7_HUMAN_Cys1249	~ LEREPMAX + Sex + HWWGT + D1AGE	LEREPMAX	-0.000311818	-0.013994	-0.165105	0.871767	0.926253	-9.39029
NEBU_HUMAN_Cys650	~ LEREPMAX + Sex + HWWGT + D1AGE	LEREPMAX	-0.000192859	-0.0145748	-0.16003	0.875672	0.926993	-9.39119
MYOM2_HUMAN_Cys648;659	~ LEPEAKPWR2 + Sex + HWWGT + D1AGE	LEPEAKPWR2	2.70926e-05	0.0155074	0.182703	0.858274	0.927864	-10.5632
RYR1_HUMAN_Cys3067	~ LEPEAKPWR2 + Sex + HWWGT + D1AGE	LEPEAKPWR2	5.49169e-05	0.0433641	0.179875	0.860442	0.927864	-10.5637
NEBU_HUMAN_Cys148	~ TTPKVO2U + Sex + HWWGT + D1AGE	TTPKVO2U	-7.18616e-05	-0.0188825	-0.429774	0.676286	0.928168	-10.9845
NEBU_HUMAN_Cys2372;2390	~ TTPKVO2U + Sex + HWWGT + D1AGE	TTPKVO2U	-5.92112e-05	0.0793643	-0.427825	0.677659	0.928168	-10.9854
MYOM3_HUMAN_Cys292	~ LEPEAKPWR2 + Sex + HWWGT + D1AGE	LEPEAKPWR2	-5.2288e-05	-0.0483309	-0.171007	0.867248	0.931727	-10.5654
OBSCN_HUMAN_Cys4919	~ TTPKVO2U + Sex + HWWGT + D1AGE	TTPKVO2U	3.65642e-05	0.0194654	0.41518	0.686597	0.935974	-10.9912
NEBU_HUMAN_Cys3119	~ LEREPMAX + Sex + HWWGT + D1AGE	LEREPMAX	9.70122e-05	0.0149832	0.14439	0.887726	0.936325	-9.39377
OBSCN_HUMAN_Cys6863	~ LEREPMAX + Sex + HWWGT + D1AGE	LEREPMAX	0.00012684	-0.0364764	0.138301	0.892427	0.93786	-9.39471
RYR1_HUMAN_Cys2565	~ LEPEAKPWR2 + Sex + HWWGT + D1AGE	LEPEAKPWR2	6.19504e-05	0.0355257	0.153564	0.880667	0.938594	-10.5685
MYOM3_HUMAN_Cys412;430	~ LEPEAKPWR2 + Sex + HWWGT + D1AGE	LEPEAKPWR2	3.8726e-05	-0.0199353	0.153301	0.880869	0.938594	-10.5685
OBSCN_HUMAN_Cys3206	~ LEPEAKPWR2 + Sex + HWWGT + D1AGE	LEPEAKPWR2	-4.64887e-05	0.0370473	-0.15004	0.883383	0.938594	-10.5691
RYR1_HUMAN_Cys2232;2233	~ TTPKVO2U + Sex + HWWGT + D1AGE	TTPKVO2U	-7.98411e-05	0.00206337	-0.398594	0.698398	0.943579	-10.9984
OBSCN_HUMAN_Cys6000	~ TTPKVO2U + Sex + HWWGT + D1AGE	TTPKVO2U	-4.13804e-05	0.00605082	-0.39326	0.702211	0.943579	-11.0007
ACTN3_HUMAN_Cys490	~ TTPKVO2U + Sex + HWWGT + D1AGE	TTPKVO2U	-0.000409549	-0.0857243	-0.389	0.705263	0.943579	-11.0025
RYR1_HUMAN_Cys2305;2310	~ TTPKVO2U + Sex + HWWGT + D1AGE	TTPKVO2U	-5.49539e-05	-0.0244273	-0.374636	0.715592	0.943579	-11.0085
MYOM3_HUMAN_Cys1140	~ TTPKVO2U + Sex + HWWGT + D1AGE	TTPKVO2U	-4.53939e-05	0.0125129	-0.372796	0.71692	0.943579	-11.0092
ACTN1_HUMAN_Cys332	~ TTPKVO2U + Sex + HWWGT + D1AGE	TTPKVO2U	8.25484e-05	-0.00447717	0.371529	0.717834	0.943579	-11.0097
NEBU_HUMAN_Cys446	~ TTPKVO2U + Sex + HWWGT + D1AGE	TTPKVO2U	0.000106089	0.0711372	0.370915	0.718278	0.943579	-11.01
OBSCN_HUMAN_Cys6429;6440	~ TTPKVO2U + Sex + HWWGT + D1AGE	TTPKVO2U	-3.74677e-05	0.0241266	-0.363958	0.723311	0.943579	-11.0127
MYOM3_HUMAN_Cys412;430	~ TTPKVO2U + Sex + HWWGT + D1AGE	TTPKVO2U	5.31154e-05	-0.0218625	0.362545	0.724334	0.943579	-11.0133
OBSCN_HUMAN_Cys6023	~ TTPKVO2U + Sex + HWWGT + D1AGE	TTPKVO2U	-4.92626e-05	0.00059176	-0.361662	0.724974	0.943579	-11.0136
MYOM2_HUMAN_Cys1144	~ TTPKVO2U + Sex + HWWGT + D1AGE	TTPKVO2U	-3.90564e-05	-0.0123591	-0.357368	0.72809	0.943579	-11.0153
NEBU_HUMAN_Cys6448	~ LEPEAKPWR2 + Sex + HWWGT + D1AGE	LEPEAKPWR2	-2.46364e-05	-0.0131614	-0.137613	0.892973	0.945308	-10.571
MYH7_HUMAN_Cys1748	~ LEPEAKPWR2 + Sex + HWWGT + D1AGE	LEPEAKPWR2	4.71098e-05	0.0581687	0.133347	0.896269	0.945335	-10.5716
MYH7_HUMAN_Cys947	~ LEPEAKPWR2 + Sex + HWWGT + D1AGE	LEPEAKPWR2	7.09692e-05	0.0655748	0.127242	0.900989	0.946858	-10.5725
MYOM3_HUMAN_Cys412;430	~ LEREPMAX + Sex + HWWGT + D1AGE	LEREPMAX	9.46101e-05	-0.0199353	0.114668	0.910713	0.949128	-9.39795
MYOM3_HUMAN_Cys412;422;430	~ LEREPMAX + Sex + HWWGT + D1AGE	LEREPMAX	0.000111564	-0.0531202	0.114115	0.911142	0.949128	-9.39802
MYOM3_HUMAN_Cys388	~ LEREPMAX + Sex + HWWGT + D1AGE	LEREPMAX	0.000128446	0.0335107	0.108257	0.915683	0.949128	-9.39873
NEBU_HUMAN_Cys6448	~ LEREPMAX + Sex + HWWGT + D1AGE	LEREPMAX	-6.29017e-05	-0.0131614	-0.10748	0.916286	0.949128	-9.39882
MYOM3_HUMAN_Cys422	~ TTPKVO2U + Sex + HWWGT + D1AGE	TTPKVO2U	6.84417e-05	-0.0038362	0.342775	0.738718	0.950426	-11.0209
OBSCN_HUMAN_Cys6210	~ TTPKVO2U + Sex + HWWGT + D1AGE	TTPKVO2U	-4.78319e-05	-0.0165768	-0.341087	0.739951	0.950426	-11.0215
MYOM3_HUMAN_Cys334	~ LEPEAKPWR2 + Sex + HWWGT + D1AGE	LEPEAKPWR2	-0.000107673	-0.161887	-0.104199	0.918841	0.955257	-10.5754
MYH7_HUMAN_Cys1411	~ LEPEAKPWR2 + Sex + HWWGT + D1AGE	LEPEAKPWR2	-5.03057e-05	-0.0282739	-0.10333	0.919515	0.955257	-10.5755
NEBU_HUMAN_Cys959	~ LEPEAKPWR2 + Sex + HWWGT + D1AGE	LEPEAKPWR2	3.14214e-05	-0.0274222	0.0971943	0.924278	0.955257	-10.5762
MYOM3_HUMAN_Cys412;422;430	~ LEPEAKPWR2 + Sex + HWWGT + D1AGE	LEPEAKPWR2	-2.69954e-05	-0.0531202	-0.0901008	0.929787	0.955257	-10.5769
RYR1_HUMAN_Cys1590	~ LEPEAKPWR2 + Sex + HWWGT + D1AGE	LEPEAKPWR2	3.09671e-05	0.0385895	0.0849941	0.933756	0.955257	-10.5774
OBSCN_HUMAN_Cys1330	~ LEPEAKPWR2 + Sex + HWWGT + D1AGE	LEPEAKPWR2	2.10275e-05	-0.0096079	0.0831324	0.935203	0.955257	-10.5776
RYR1_HUMAN_Cys1302	~ LEPEAKPWR2 + Sex + HWWGT + D1AGE	LEPEAKPWR2	1.32127e-05	-0.0492859	0.0814529	0.936509	0.955257	-10.5777
MYOM2_HUMAN_Cys174	~ LEPEAKPWR2 + Sex + HWWGT + D1AGE	LEPEAKPWR2	3.99052e-05	-0.0644597	0.0794866	0.938038	0.955257	-10.5779
OBSCN_HUMAN_Cys1311	~ LEPEAKPWR2 + Sex + HWWGT + D1AGE	LEPEAKPWR2	-1.80415e-05	0.0281054	-0.0785975	0.93873	0.955257	-10.578
MYOM1_HUMAN_Cys676	~ TTPKVO2U + Sex + HWWGT + D1AGE	TTPKVO2U	-6.57126e-05	0.0508126	-0.330068	0.748019	0.955575	-11.0255
ACTN3_HUMAN_Cys194	~ TTPKVO2U + Sex + HWWGT + D1AGE	TTPKVO2U	0.000362336	-0.207249	0.323233	0.753039	0.955575	-11.0279
RYR1_HUMAN_Cys2565	~ TTPKVO2U + Sex + HWWGT + D1AGE	TTPKVO2U	-7.34281e-05	0.0388492	-0.315002	0.759101	0.955575	-11.0308
OBSCN_HUMAN_Cys5857	~ TTPKVO2U + Sex + HWWGT + D1AGE	TTPKVO2U	-5.56627e-05	-0.0300399	-0.313833	0.759963	0.955575	-11.0312
MYOM2_HUMAN_Cys1150	~ TTPKVO2U + Sex + HWWGT + D1AGE	TTPKVO2U	-5.61576e-05	0.0790319	-0.308813	0.763671	0.955575	-11.0329
OBSCN_HUMAN_Cys2442	~ TTPKVO2U + Sex + HWWGT + D1AGE	TTPKVO2U	6.71471e-05	-0.071521	0.30864	0.763799	0.955575	-11.0329
RYR1_HUMAN_Cys1268	~ LEPEAKPWR2 + Sex + HWWGT + D1AGE	LEPEAKPWR2	-1.72627e-05	0.0112684	-0.0715793	0.94419	0.955578	-10.5785
MYOM2_HUMAN_Cys1144	~ LEPEAKPWR2 + Sex + HWWGT + D1AGE	LEPEAKPWR2	1.26756e-05	-0.0105916	0.0696924	0.945659	0.955578	-10.5787
ACTN3_HUMAN_Cys55	~ TTPKVO2U + Sex + HWWGT + D1AGE	TTPKVO2U	-6.91334e-05	0.0289522	-0.30197	0.768734	0.957604	-11.0352
OBSCN_HUMAN_Cys2668	~ TTPKVO2U + Sex + HWWGT + D1AGE	TTPKVO2U	3.19945e-05	-0.0167741	0.289717	0.777829	0.957875	-11.0391
MYOM3_HUMAN_Cys149	~ TTPKVO2U + Sex + HWWGT + D1AGE	TTPKVO2U	-8.40049e-05	-0.184667	-0.282635	0.783102	0.957875	-11.0413
OBSCN_HUMAN_Cys259	~ TTPKVO2U + Sex + HWWGT + D1AGE	TTPKVO2U	-7.43009e-05	0.00114835	-0.280453	0.784729	0.957875	-11.042
NEBU_HUMAN_Cys1574	~ TTPKVO2U + Sex + HWWGT + D1AGE	TTPKVO2U	-0.000121306	0.0910279	-0.279521	0.785424	0.957875	-11.0423
MYH1_HUMAN_Cys1253	~ TTPKVO2U + Sex + HWWGT + D1AGE	TTPKVO2U	-9.1896e-05	0.0917762	-0.277033	0.787281	0.957875	-11.043
MYOM3_HUMAN_Cys388	~ TTPKVO2U + Sex + HWWGT + D1AGE	TTPKVO2U	5.76397e-05	0.0201267	0.27228	0.790831	0.957875	-11.0444
ACTS_HUMAN_Cys12	~ TTPKVO2U + Sex + HWWGT + D1AGE	TTPKVO2U	7.8459e-05	-0.0226628	0.26512	0.796191	0.957875	-11.0465
MYOM2_HUMAN_Cys805;822	~ TTPKVO2U + Sex + HWWGT + D1AGE	TTPKVO2U	-3.11224e-05	-0.0132786	-0.249203	0.808144	0.957875	-11.051
OBSCN_HUMAN_Cys82	~ TTPKVO2U + Sex + HWWGT + D1AGE	TTPKVO2U	-4.11493e-05	0.0296966	-0.248391	0.808755	0.957875	-11.0512
MYOM2_HUMAN_Cys174	~ TTPKVO2U + Sex + HWWGT + D1AGE	TTPKVO2U	-7.05796e-05	-0.0668076	-0.240203	0.814925	0.957875	-11.0534
RYR1_HUMAN_Cys3917	~ TTPKVO2U + Sex + HWWGT + D1AGE	TTPKVO2U	-2.75356e-05	-0.00759651	-0.238433	0.816261	0.957875	-11.0539
NEBU_HUMAN_Cys3984	~ TTPKVO2U + Sex + HWWGT + D1AGE	TTPKVO2U	-8.90823e-05	0.0516273	-0.236434	0.81777	0.957875	-11.0544
OBSCN_HUMAN_Cys962	~ TTPKVO2U + Sex + HWWGT + D1AGE	TTPKVO2U	-2.09013e-05	0.0108465	-0.232197	0.820971	0.957875	-11.0555
ACTN3_HUMAN_Cys593	~ TTPKVO2U + Sex + HWWGT + D1AGE	TTPKVO2U	0.000250305	-0.0666839	0.225515	0.826027	0.957875	-11.0571
OBSCN_HUMAN_Cys6257	~ TTPKVO2U + Sex + HWWGT + D1AGE	TTPKVO2U	-4.03008e-05	-0.00796549	-0.218316	0.831483	0.957875	-11.0589
OBSCN_HUMAN_Cys5932	~ TTPKVO2U + Sex + HWWGT + D1AGE	TTPKVO2U	3.82237e-05	-0.0135884	0.218122	0.831631	0.957875	-11.0589
OBSCN_HUMAN_Cys2311	~ TTPKVO2U + Sex + HWWGT + D1AGE	TTPKVO2U	-2.13451e-05	-0.0209647	-0.215793	0.833397	0.957875	-11.0595
OBSCN_HUMAN_Cys3167;3173	~ TTPKVO2U + Sex + HWWGT + D1AGE	TTPKVO2U	-5.98421e-05	0.00416245	-0.214907	0.83407	0.957875	-11.0597
TNNI1_HUMAN_Cys87	~ TTPKVO2U + Sex + HWWGT + D1AGE	TTPKVO2U	2.96996e-05	0.0193637	0.210763	0.837218	0.957875	-11.0607
ACTN3_HUMAN_Cys601	~ TTPKVO2U + Sex + HWWGT + D1AGE	TTPKVO2U	0.000189955	-0.0244323	0.201194	0.844497	0.957875	-11.0628
OBSCN_HUMAN_Cys4572;4581	~ TTPKVO2U + Sex + HWWGT + D1AGE	TTPKVO2U	-3.66228e-05	-0.0500882	-0.200348	0.845141	0.957875	-11.063
OBSCN_HUMAN_Cys3696;3698	~ TTPKVO2U + Sex + HWWGT + D1AGE	TTPKVO2U	-1.78754e-05	-0.0108994	-0.198191	0.846785	0.957875	-11.0635
NEBU_HUMAN_Cys4090	~ TTPKVO2U + Sex + HWWGT + D1AGE	TTPKVO2U	-2.72082e-05	0.00874234	-0.188341	0.854298	0.957875	-11.0656
MYOM3_HUMAN_Cys1356	~ TTPKVO2U + Sex + HWWGT + D1AGE	TTPKVO2U	3.29023e-05	-0.00316506	0.188108	0.854477	0.957875	-11.0656
MYOM3_HUMAN_Cys412;422;430	~ TTPKVO2U + Sex + HWWGT + D1AGE	TTPKVO2U	-3.3316e-05	-0.0605677	-0.187825	0.854693	0.957875	-11.0657
ACTN4_HUMAN_Cys499	~ TTPKVO2U + Sex + HWWGT + D1AGE	TTPKVO2U	2.19763e-05	-0.0164646	0.187256	0.855127	0.957875	-11.0658
MYOM3_HUMAN_Cys412;422	~ TTPKVO2U + Sex + HWWGT + D1AGE	TTPKVO2U	1.83088e-05	-0.0121771	0.172861	0.866138	0.966153	-11.0686
RYR1_HUMAN_Cys3067	~ TTPKVO2U + Sex + HWWGT + D1AGE	TTPKVO2U	2.98606e-05	0.0614589	0.16886	0.869204	0.966153	-11.0694
OBSCN_HUMAN_Cys105	~ LEREPMAX + Sex + HWWGT + D1AGE	LEREPMAX	4.34325e-05	-8.94264e-05	0.0814566	0.936499	0.9666	-9.40149
OBSCN_HUMAN_Cys4508	~ TTPKVO2U + Sex + HWWGT + D1AGE	TTPKVO2U	2.24887e-05	0.0272522	0.159298	0.87654	0.970575	-11.0711
NEBU_HUMAN_Cys6448	~ TTPKVO2U + Sex + HWWGT + D1AGE	TTPKVO2U	-1.57877e-05	-0.0141201	-0.153346	0.881112	0.971914	-11.0721
OBSCN_HUMAN_Cys6429;6440	~ LEREPMAX + Sex + HWWGT + D1AGE	LEREPMAX	3.9795e-05	0.0106193	0.0702541	0.945215	0.972125	-9.40242
OBSCN_HUMAN_Cys2668	~ LEPEAKPWR2 + Sex + HWWGT + D1AGE	LEPEAKPWR2	7.60552e-06	-0.0155801	0.041459	0.967655	0.972509	-10.5804
MYOM1_HUMAN_Cys1160	~ LEPEAKPWR2 + Sex + HWWGT + D1AGE	LEPEAKPWR2	6.87116e-06	-0.013035	0.0395487	0.969144	0.972509	-10.5805
MYOM2_HUMAN_Cys648;659	~ LEREPMAX + Sex + HWWGT + D1AGE	LEREPMAX	-2.80753e-05	0.0155074	-0.0578057	0.954909	0.973632	-9.40329
NEBU_HUMAN_Cys959	~ LEREPMAX + Sex + HWWGT + D1AGE	LEREPMAX	5.9488e-05	-0.0274222	0.0563711	0.956027	0.973632	-9.40337
MYOM2_HUMAN_Cys1144	~ LEREPMAX + Sex + HWWGT + D1AGE	LEREPMAX	-3.29259e-05	-0.0105916	-0.0553954	0.956787	0.973632	-9.40343
NEBU_HUMAN_Cys3848	~ TTPKVO2U + Sex + HWWGT + D1AGE	TTPKVO2U	1.78102e-05	-0.00310802	0.141872	0.889941	0.974777	-11.074
MYOM3_HUMAN_Cys292	~ TTPKVO2U + Sex + HWWGT + D1AGE	TTPKVO2U	-2.45802e-05	-0.0648061	-0.141205	0.890454	0.974777	-11.0741
NEBU_HUMAN_Cys1286;1295	~ TTPKVO2U + Sex + HWWGT + D1AGE	TTPKVO2U	-4.54073e-05	-0.108973	-0.12455	0.903297	0.979012	-11.0765
OBSCN_HUMAN_Cys661	~ TTPKVO2U + Sex + HWWGT + D1AGE	TTPKVO2U	-1.29259e-05	0.00608885	-0.123087	0.904427	0.979012	-11.0767
OBSCN_HUMAN_Cys2718	~ TTPKVO2U + Sex + HWWGT + D1AGE	TTPKVO2U	3.92177e-05	-0.00897064	0.114427	0.911117	0.979012	-11.0778
OBSCN_HUMAN_Cys6182	~ TTPKVO2U + Sex + HWWGT + D1AGE	TTPKVO2U	-1.68752e-05	0.0101869	-0.10717	0.91673	0.979012	-11.0787
ACTN3_HUMAN_Cys490;494	~ TTPKVO2U + Sex + HWWGT + D1AGE	TTPKVO2U	-5.85449e-05	0.0687692	-0.0983639	0.923547	0.979012	-11.0797
ACTN2_HUMAN_Cys161	~ TTPKVO2U + Sex + HWWGT + D1AGE	TTPKVO2U	-4.70127e-05	0.00992123	-0.0980874	0.923761	0.979012	-11.0797
OBSCN_HUMAN_Cys4968;4971	~ TTPKVO2U + Sex + HWWGT + D1AGE	TTPKVO2U	-1.6446e-05	0.0249286	-0.096114	0.92529	0.979012	-11.0799
MYOM3_HUMAN_Cys794	~ TTPKVO2U + Sex + HWWGT + D1AGE	TTPKVO2U	-1.66808e-05	-0.00501904	-0.0957512	0.925571	0.979012	-11.08
OBSCN_HUMAN_Cys4021	~ TTPKVO2U + Sex + HWWGT + D1AGE	TTPKVO2U	9.45506e-06	0.00443735	0.0937334	0.927134	0.979012	-11.0802
OBSCN_HUMAN_Cys3784;3786	~ TTPKVO2U + Sex + HWWGT + D1AGE	TTPKVO2U	-8.72343e-06	-0.00443033	-0.0923604	0.928198	0.979012	-11.0803
OBSCN_HUMAN_Cys1698	~ LEPEAKPWR2 + Sex + HWWGT + D1AGE	LEPEAKPWR2	5.14529e-06	0.00266129	0.0238725	0.981371	0.981371	-10.581
OBSCN_HUMAN_Cys1403	~ TTPKVO2U + Sex + HWWGT + D1AGE	TTPKVO2U	-8.7069e-06	-0.00812442	-0.0810292	0.936985	0.984686	-11.0814
OBSCN_HUMAN_Cys1698	~ LEREPMAX + Sex + HWWGT + D1AGE	LEREPMAX	-2.37056e-05	0.00266129	-0.033678	0.973719	0.987386	-9.40449
ACTN1_HUMAN_Cys860	~ TTPKVO2U + Sex + HWWGT + D1AGE	TTPKVO2U	-9.49022e-06	0.0232091	-0.0694837	0.945946	0.989038	-11.0823
ACTN3_HUMAN_Cys788	~ TTPKVO2U + Sex + HWWGT + D1AGE	TTPKVO2U	-2.09088e-05	0.00873572	-0.0668774	0.94797	0.989038	-11.0825
ACTN3_HUMAN_Cys593;601	~ TTPKVO2U + Sex + HWWGT + D1AGE	TTPKVO2U	3.64468e-05	0.112533	0.0577212	0.955084	0.989764	-11.0832
OBSCN_HUMAN_Cys6129	~ TTPKVO2U + Sex + HWWGT + D1AGE	TTPKVO2U	5.72991e-06	-0.00526257	0.0571663	0.955516	0.989764	-11.0832
NEBU_HUMAN_Cys2633	~ TTPKVO2U + Sex + HWWGT + D1AGE	TTPKVO2U	-5.53272e-06	-0.0109403	-0.0525159	0.959131	0.989769	-11.0835
ACTN2_HUMAN_Cys251	~ TTPKVO2U + Sex + HWWGT + D1AGE	TTPKVO2U	7.56349e-06	0.0294398	0.0483491	0.96237	0.989769	-11.0837
NEBU_HUMAN_Cys3362	~ TTPKVO2U + Sex + HWWGT + D1AGE	TTPKVO2U	-3.56183e-06	-0.0185261	-0.0397336	0.969071	0.992598	-11.0841
NEBU_HUMAN_Cys5103	~ TTPKVO2U + Sex + HWWGT + D1AGE	TTPKVO2U	-5.10721e-06	0.0279932	-0.0330637	0.974261	0.992598	-11.0844
OBSCN_HUMAN_Cys2219	~ TTPKVO2U + Sex + HWWGT + D1AGE	TTPKVO2U	-3.42357e-06	0.0151924	-0.0293874	0.977122	0.992598	-11.0845
ACTN3_HUMAN_Cys494	~ TTPKVO2U + Sex + HWWGT + D1AGE	TTPKVO2U	2.32846e-05	0.00289231	0.0271543	0.97886	0.992598	-11.0846
MYH7_HUMAN_Cys1340	~ LEREPMAX + Sex + HWWGT + D1AGE	LEREPMAX	3.78695e-05	-0.0144609	0.0202309	0.984211	0.994535	-9.40488
MYH2_HUMAN_Cys1255	~ TTPKVO2U + Sex + HWWGT + D1AGE	TTPKVO2U	-7.062e-06	0.0175186	-0.019742	0.984629	0.994958	-11.0848
NEBU_HUMAN_Cys3587	~ TTPKVO2U + Sex + HWWGT + D1AGE	TTPKVO2U	1.17822e-06	0.00930427	0.0106069	0.991741	0.997263	-11.0849
OBSCN_HUMAN_Cys2490	~ TTPKVO2U + Sex + HWWGT + D1AGE	TTPKVO2U	-5.59752e-07	-0.0022152	-0.00390278	0.996961	0.997263	-11.085
MYOM3_HUMAN_Cys1353;1356	~ TTPKVO2U + Sex + HWWGT + D1AGE	TTPKVO2U	-3.4914e-07	0.0218987	-0.00351514	0.997263	0.997263	-11.085
NEBU_HUMAN_Cys650	~ NF4WLKSPD + Sex + HWWGT + D1AGE	NF4WLKSPD	1.32641	-0.0145748	3.25105	0.00748291	0.997614	-4.45835
OBSCN_HUMAN_Cys937;943	~ NF4WLKSPD + Sex + HWWGT + D1AGE	NF4WLKSPD	-1.27202	0.0150949	-2.21812	0.0479434	0.997614	-4.52026
NEBU_HUMAN_Cys3587	~ NF4WLKSPD + Sex + HWWGT + D1AGE	NF4WLKSPD	0.622656	-0.00496548	2.15508	0.0535644	0.997614	-4.52438
RYR1_HUMAN_Cys392	~ NF4WLKSPD + Sex + HWWGT + D1AGE	NF4WLKSPD	1.45531	0.0720732	2.0453	0.0648694	0.997614	-4.5316
OBSCN_HUMAN_Cys3206	~ NF4WLKSPD + Sex + HWWGT + D1AGE	NF4WLKSPD	0.832302	0.0370473	2.03669	0.0658443	0.997614	-4.53217
OBSCN_HUMAN_Cys5726	~ NF4WLKSPD + Sex + HWWGT + D1AGE	NF4WLKSPD	0.54437	0.0218258	2.01536	0.0683211	0.997614	-4.53357
NEBU_HUMAN_Cys2615	~ NF4WLKSPD + Sex + HWWGT + D1AGE	NF4WLKSPD	1.19126	0.0267479	2.00366	0.0697157	0.997614	-4.53434
TNNI1_HUMAN_Cys87	~ NF4WLKSPD + Sex + HWWGT + D1AGE	NF4WLKSPD	0.606673	0.0279371	1.88995	0.0847186	0.997614	-4.54185
NEBU_HUMAN_Cys2633	~ NF4WLKSPD + Sex + HWWGT + D1AGE	NF4WLKSPD	0.456832	-0.0194386	1.77703	0.1025	0.997614	-4.54927
NEBU_HUMAN_Cys3791	~ NF4WLKSPD + Sex + HWWGT + D1AGE	NF4WLKSPD	0.926839	-0.0696415	1.76348	0.104847	0.997614	-4.55015
NEBU_HUMAN_Cys148	~ NF4WLKSPD + Sex + HWWGT + D1AGE	NF4WLKSPD	0.739918	-0.0118524	1.68934	0.118568	0.997614	-4.55499
MYOM1_HUMAN_Cys676	~ NF4WLKSPD + Sex + HWWGT + D1AGE	NF4WLKSPD	0.77269	0.046324	1.64972	0.126537	0.997614	-4.55755
NEBU_HUMAN_Cys488	~ NF4WLKSPD + Sex + HWWGT + D1AGE	NF4WLKSPD	1.04645	-0.00556574	1.62802	0.131101	0.997614	-4.55895
NEBU_HUMAN_Cys402	~ NF4WLKSPD + Sex + HWWGT + D1AGE	NF4WLKSPD	0.497929	-0.0219941	1.60475	0.136154	0.997614	-4.56044
OBSCN_HUMAN_Cys82	~ NF4WLKSPD + Sex + HWWGT + D1AGE	NF4WLKSPD	-0.633251	-0.000737297	-1.59139	0.139132	0.997614	-4.5613
MYOM2_HUMAN_Cys422	~ NF4WLKSPD + Sex + HWWGT + D1AGE	NF4WLKSPD	0.789252	-0.00978519	1.57943	0.141846	0.997614	-4.56206
OBSCN_HUMAN_Cys5059	~ NF4WLKSPD + Sex + HWWGT + D1AGE	NF4WLKSPD	-0.435658	-0.018005	-1.56585	0.144984	0.997614	-4.56293
MYH2_HUMAN_Cys798	~ NF4WLKSPD + Sex + HWWGT + D1AGE	NF4WLKSPD	1.56679	0.104163	1.5415	0.150761	0.997614	-4.56448
NEBU_HUMAN_Cys3830	~ NF4WLKSPD + Sex + HWWGT + D1AGE	NF4WLKSPD	1.10864	0.0627713	1.52597	0.154549	0.997614	-4.56546
MYOM1_HUMAN_Cys9	~ NF4WLKSPD + Sex + HWWGT + D1AGE	NF4WLKSPD	0.4973	0.0318484	1.51252	0.157895	0.997614	-4.5663
NEBU_HUMAN_Cys1286	~ NF4WLKSPD + Sex + HWWGT + D1AGE	NF4WLKSPD	1.37838	0.044978	1.51235	0.157938	0.997614	-4.56632
OBSCN_HUMAN_Cys354	~ NF4WLKSPD + Sex + HWWGT + D1AGE	NF4WLKSPD	-0.411559	0.00717578	-1.47669	0.167117	0.997614	-4.56855
MYOM3_HUMAN_Cys412;422	~ NF4WLKSPD + Sex + HWWGT + D1AGE	NF4WLKSPD	0.414078	0.00196655	1.45298	0.17347	0.997614	-4.57003
TNNC1_HUMAN_Cys84	~ NF4WLKSPD + Sex + HWWGT + D1AGE	NF4WLKSPD	1.15891	0.166336	1.40348	0.187393	0.997614	-4.57308
MYOM1_HUMAN_Cys714	~ NF4WLKSPD + Sex + HWWGT + D1AGE	NF4WLKSPD	1.34516	0.039733	1.37582	0.195574	0.997614	-4.57476
TPM2_HUMAN_Cys36	~ NF4WLKSPD + Sex + HWWGT + D1AGE	NF4WLKSPD	1.39521	-0.0318557	1.3512	0.203103	0.997614	-4.57625
OBSCN_HUMAN_Cys2311	~ NF4WLKSPD + Sex + HWWGT + D1AGE	NF4WLKSPD	0.324287	-0.0153095	1.34644	0.204588	0.997614	-4.57653
MYOM1_HUMAN_Cys426	~ NF4WLKSPD + Sex + HWWGT + D1AGE	NF4WLKSPD	0.519182	0.0048147	1.3292	0.210033	0.997614	-4.57757
MYH7_HUMAN_Cys947	~ NF4WLKSPD + Sex + HWWGT + D1AGE	NF4WLKSPD	1.04772	0.0655748	1.31947	0.21316	0.997614	-4.57815
MYH7_HUMAN_Cys1748	~ NF4WLKSPD + Sex + HWWGT + D1AGE	NF4WLKSPD	0.663283	0.0581687	1.31034	0.216129	0.997614	-4.57869
MYOM3_HUMAN_Cys292	~ NF4WLKSPD + Sex + HWWGT + D1AGE	NF4WLKSPD	-0.569009	-0.0483309	-1.29188	0.222234	0.997614	-4.57978
TELT_HUMAN_Cys127	~ NF4WLKSPD + Sex + HWWGT + D1AGE	NF4WLKSPD	0.377908	0.0436936	1.28784	0.223588	0.997614	-4.58002
RYR1_HUMAN_Cys1590	~ NF4WLKSPD + Sex + HWWGT + D1AGE	NF4WLKSPD	0.673065	0.0385895	1.28768	0.223643	0.997614	-4.58003
ACTN3_HUMAN_Cys346	~ NF4WLKSPD + Sex + HWWGT + D1AGE	NF4WLKSPD	1.15465	0.0614228	1.28386	0.224931	0.997614	-4.58025
RYR1_HUMAN_Cys1216	~ NF4WLKSPD + Sex + HWWGT + D1AGE	NF4WLKSPD	-0.345716	0.0237509	-1.28356	0.225031	0.997614	-4.58027
MYOM1_HUMAN_Cys1031	~ NF4WLKSPD + Sex + HWWGT + D1AGE	NF4WLKSPD	0.525563	-0.0228765	1.27692	0.227283	0.997614	-4.58066
MYOM3_HUMAN_Cys1356	~ NF4WLKSPD + Sex + HWWGT + D1AGE	NF4WLKSPD	-0.538689	-0.00351269	-1.26693	0.230707	0.997614	-4.58124
MYH1_HUMAN_Cys1253	~ NF4WLKSPD + Sex + HWWGT + D1AGE	NF4WLKSPD	-1.05021	0.030351	-1.26271	0.232168	0.997614	-4.58149
NEBU_HUMAN_Cys3673	~ NF4WLKSPD + Sex + HWWGT + D1AGE	NF4WLKSPD	1.20559	0.00448856	1.26043	0.232958	0.997614	-4.58162
OBSCN_HUMAN_Cys4141	~ NF4WLKSPD + Sex + HWWGT + D1AGE	NF4WLKSPD	0.447195	-0.0820733	1.25956	0.233262	0.997614	-4.58167
NEBU_HUMAN_Cys2390	~ NF4WLKSPD + Sex + HWWGT + D1AGE	NF4WLKSPD	0.422411	-0.00618062	1.23533	0.241815	0.997614	-4.58307
ACTN3_HUMAN_Cys258	~ NF4WLKSPD + Sex + HWWGT + D1AGE	NF4WLKSPD	-0.595941	-0.040855	-1.22162	0.246763	0.997614	-4.58386
OBSCN_HUMAN_Cys3735	~ NF4WLKSPD + Sex + HWWGT + D1AGE	NF4WLKSPD	-0.377933	-0.0121784	-1.21256	0.250076	0.997614	-4.58438
ACTS_HUMAN_Cys287	~ NF4WLKSPD + Sex + HWWGT + D1AGE	NF4WLKSPD	1.3848	0.0583804	1.20642	0.252345	0.997614	-4.58473
NEBU_HUMAN_Cys446	~ NF4WLKSPD + Sex + HWWGT + D1AGE	NF4WLKSPD	0.915524	0.0647451	1.1948	0.256678	0.997614	-4.58539
MYOM3_HUMAN_Cys422	~ NF4WLKSPD + Sex + HWWGT + D1AGE	NF4WLKSPD	-0.584657	0.0104605	-1.19383	0.257043	0.997614	-4.58544
NEBU_HUMAN_Cys294	~ NF4WLKSPD + Sex + HWWGT + D1AGE	NF4WLKSPD	0.525559	0.0576146	1.18852	0.259043	0.997614	-4.58574
NEBU_HUMAN_Cys716	~ NF4WLKSPD + Sex + HWWGT + D1AGE	NF4WLKSPD	0.61084	0.0513676	1.18472	0.260484	0.997614	-4.58595
NEBU_HUMAN_Cys5523	~ NF4WLKSPD + Sex + HWWGT + D1AGE	NF4WLKSPD	0.704394	0.0697281	1.17472	0.264302	0.997614	-4.58651
NEBU_HUMAN_Cys5628	~ NF4WLKSPD + Sex + HWWGT + D1AGE	NF4WLKSPD	0.47465	0.00502899	1.08076	0.302365	0.997614	-4.59165
NEBU_HUMAN_Cys3119	~ NF4WLKSPD + Sex + HWWGT + D1AGE	NF4WLKSPD	0.328207	0.0149832	1.07011	0.306927	0.997614	-4.59221
NEBU_HUMAN_Cys4521	~ NF4WLKSPD + Sex + HWWGT + D1AGE	NF4WLKSPD	0.953774	0.00958062	1.06383	0.309644	0.997614	-4.59254
TNNC2_HUMAN_Cys99	~ NF4WLKSPD + Sex + HWWGT + D1AGE	NF4WLKSPD	0.682238	-0.0657715	1.05972	0.311431	0.997614	-4.59276
OBSCN_HUMAN_Cys870	~ NF4WLKSPD + Sex + HWWGT + D1AGE	NF4WLKSPD	0.716823	0.0129085	1.05832	0.31204	0.997614	-4.59283
OBSCN_HUMAN_Cys6863	~ NF4WLKSPD + Sex + HWWGT + D1AGE	NF4WLKSPD	0.430493	-0.0364764	1.03714	0.321387	0.997614	-4.59394
MYOM3_HUMAN_Cys149	~ NF4WLKSPD + Sex + HWWGT + D1AGE	NF4WLKSPD	-0.7708	-0.167757	-1.03687	0.321507	0.997614	-4.59395
NEBU_HUMAN_Cys5348	~ NF4WLKSPD + Sex + HWWGT + D1AGE	NF4WLKSPD	0.798715	0.0674954	1.03428	0.322666	0.997614	-4.59408
MYOM2_HUMAN_Cys805;822	~ NF4WLKSPD + Sex + HWWGT + D1AGE	NF4WLKSPD	-0.318649	-0.0126467	-1.02249	0.327975	0.997614	-4.59469
OBSCN_HUMAN_Cys661	~ NF4WLKSPD + Sex + HWWGT + D1AGE	NF4WLKSPD	-0.272268	-0.00741455	-1.00932	0.333975	0.997614	-4.59536
NEBU_HUMAN_Cys3101	~ NF4WLKSPD + Sex + HWWGT + D1AGE	NF4WLKSPD	0.279796	-0.0324062	1.00453	0.336181	0.997614	-4.59561
MYH7_HUMAN_Cys1340	~ NF4WLKSPD + Sex + HWWGT + D1AGE	NF4WLKSPD	0.843667	-0.0144609	1.00413	0.336364	0.997614	-4.59563
NEBU_HUMAN_Cys2372	~ NF4WLKSPD + Sex + HWWGT + D1AGE	NF4WLKSPD	0.409869	0.0108484	0.995158	0.340524	0.997614	-4.59608
ACTN2_HUMAN_Cys862	~ NF4WLKSPD + Sex + HWWGT + D1AGE	NF4WLKSPD	-0.356945	0.0328229	-0.983154	0.346145	0.997614	-4.59668
OBSCN_HUMAN_Cys1413;1422	~ NF4WLKSPD + Sex + HWWGT + D1AGE	NF4WLKSPD	0.40563	0.0122415	0.974606	0.350189	0.997614	-4.59711
MYOM2_HUMAN_Cys722	~ NF4WLKSPD + Sex + HWWGT + D1AGE	NF4WLKSPD	-0.31489	-0.000624365	-0.973933	0.350509	0.997614	-4.59714
RYR1_HUMAN_Cys2565	~ NF4WLKSPD + Sex + HWWGT + D1AGE	NF4WLKSPD	0.576697	0.0355257	0.969204	0.352762	0.997614	-4.59738
NEBU_HUMAN_Cys5079	~ NF4WLKSPD + Sex + HWWGT + D1AGE	NF4WLKSPD	0.238777	-0.0126794	0.963347	0.355567	0.997614	-4.59767
MYOM2_HUMAN_Cys422;432	~ NF4WLKSPD + Sex + HWWGT + D1AGE	NF4WLKSPD	0.284366	0.0419032	0.960725	0.356828	0.997614	-4.5978
RYR1_HUMAN_Cys1191	~ NF4WLKSPD + Sex + HWWGT + D1AGE	NF4WLKSPD	0.417638	0.0120768	0.943924	0.364983	0.997614	-4.59862
MYOM3_HUMAN_Cys432	~ NF4WLKSPD + Sex + HWWGT + D1AGE	NF4WLKSPD	0.367156	0.013373	0.939337	0.367233	0.997614	-4.59884
TNNI2_HUMAN_Cys49	~ NF4WLKSPD + Sex + HWWGT + D1AGE	NF4WLKSPD	0.302799	-0.0188898	0.912523	0.380579	0.997614	-4.60012
OBSCN_HUMAN_Cys2361	~ NF4WLKSPD + Sex + HWWGT + D1AGE	NF4WLKSPD	0.527404	-0.0466714	0.894769	0.3896	0.997614	-4.60096
NEBU_HUMAN_Cys3901	~ NF4WLKSPD + Sex + HWWGT + D1AGE	NF4WLKSPD	0.635492	0.072076	0.867566	0.403707	0.997614	-4.60221
MYH7_HUMAN_Cys905	~ NF4WLKSPD + Sex + HWWGT + D1AGE	NF4WLKSPD	0.604949	0.00762806	0.861853	0.406713	0.997614	-4.60247
OBSCN_HUMAN_Cys4508	~ NF4WLKSPD + Sex + HWWGT + D1AGE	NF4WLKSPD	0.304889	0.0153805	0.857632	0.408944	0.997614	-4.60267
MYOM3_HUMAN_Cys412;430	~ NF4WLKSPD + Sex + HWWGT + D1AGE	NF4WLKSPD	0.325025	-0.0199353	0.855785	0.409923	0.997614	-4.60275
ACTN2_HUMAN_Cys187	~ NF4WLKSPD + Sex + HWWGT + D1AGE	NF4WLKSPD	-0.466361	-0.0220073	-0.851061	0.412434	0.997614	-4.60296
OBSCN_HUMAN_Cys3256	~ NF4WLKSPD + Sex + HWWGT + D1AGE	NF4WLKSPD	-0.429102	-0.00463613	-0.84092	0.417858	0.997614	-4.60342
MYOM1_HUMAN_Cys518	~ NF4WLKSPD + Sex + HWWGT + D1AGE	NF4WLKSPD	0.647801	0.0313351	0.833292	0.42197	0.997614	-4.60376
OBSCN_HUMAN_Cys4971	~ NF4WLKSPD + Sex + HWWGT + D1AGE	NF4WLKSPD	0.401136	-0.0181488	0.831811	0.422772	0.997614	-4.60382
RYR1_HUMAN_Cys2326	~ NF4WLKSPD + Sex + HWWGT + D1AGE	NF4WLKSPD	0.272459	0.00274425	0.822281	0.427953	0.997614	-4.60424
RYR1_HUMAN_Cys905	~ NF4WLKSPD + Sex + HWWGT + D1AGE	NF4WLKSPD	-0.266849	0.00655514	-0.821766	0.428234	0.997614	-4.60426
ACTS_HUMAN_Cys12	~ NF4WLKSPD + Sex + HWWGT + D1AGE	NF4WLKSPD	0.606183	-0.0200753	0.809363	0.435043	0.997614	-4.6048
MYOM2_HUMAN_Cys299	~ NF4WLKSPD + Sex + HWWGT + D1AGE	NF4WLKSPD	0.635555	0.0503867	0.80894	0.435277	0.997614	-4.60482
RYR1_HUMAN_Cys2555	~ NF4WLKSPD + Sex + HWWGT + D1AGE	NF4WLKSPD	-0.332549	-0.0577296	-0.808618	0.435454	0.997614	-4.60483
ACTN4_HUMAN_Cys499	~ NF4WLKSPD + Sex + HWWGT + D1AGE	NF4WLKSPD	0.240763	-0.0224495	0.78801	0.446931	0.997614	-4.60572
MYOM1_HUMAN_Cys1160	~ NF4WLKSPD + Sex + HWWGT + D1AGE	NF4WLKSPD	0.210273	-0.013035	0.786914	0.447547	0.997614	-4.60576
OBSCN_HUMAN_Cys1679	~ NF4WLKSPD + Sex + HWWGT + D1AGE	NF4WLKSPD	0.262292	-0.0221509	0.78429	0.449023	0.997614	-4.60587
MYH1_HUMAN_Cys1464	~ NF4WLKSPD + Sex + HWWGT + D1AGE	NF4WLKSPD	0.657909	0.0430167	0.779991	0.451449	0.997614	-4.60605
RYR1_HUMAN_Cys565	~ NF4WLKSPD + Sex + HWWGT + D1AGE	NF4WLKSPD	-0.272434	-0.0521323	-0.756192	0.46503	0.997614	-4.60704
RYR1_HUMAN_Cys1673	~ NF4WLKSPD + Sex + HWWGT + D1AGE	NF4WLKSPD	0.648462	0.0170707	0.755997	0.465143	0.997614	-4.60705
TELT_HUMAN_Cys38	~ NF4WLKSPD + Sex + HWWGT + D1AGE	NF4WLKSPD	0.262225	0.00378701	0.755091	0.465665	0.997614	-4.60709
NEBU_HUMAN_Cys3605	~ NF4WLKSPD + Sex + HWWGT + D1AGE	NF4WLKSPD	0.202936	-0.0128793	0.751938	0.467485	0.997614	-4.60722
OBSCN_HUMAN_Cys6210	~ NF4WLKSPD + Sex + HWWGT + D1AGE	NF4WLKSPD	0.267164	-0.0152336	0.74573	0.471082	0.997614	-4.60747
OBSCN_HUMAN_Cys3559	~ NF4WLKSPD + Sex + HWWGT + D1AGE	NF4WLKSPD	-0.174546	-0.0141668	-0.743521	0.472366	0.997614	-4.60756
ACTN3_HUMAN_Cys869	~ NF4WLKSPD + Sex + HWWGT + D1AGE	NF4WLKSPD	1.24391	0.071875	0.731257	0.479534	0.997614	-4.60805
OBSCN_HUMAN_Cys3999;4000	~ NF4WLKSPD + Sex + HWWGT + D1AGE	NF4WLKSPD	0.202381	0.00255681	0.717035	0.487931	0.997614	-4.60861
OBSCN_HUMAN_Cys5857	~ NF4WLKSPD + Sex + HWWGT + D1AGE	NF4WLKSPD	-0.326795	-0.0319479	-0.710137	0.492036	0.997614	-4.60888
ACTN1_HUMAN_Cys180	~ NF4WLKSPD + Sex + HWWGT + D1AGE	NF4WLKSPD	-0.754058	-0.0281941	-0.702166	0.496806	0.997614	-4.60919
OBSCN_HUMAN_Cys2668	~ NF4WLKSPD + Sex + HWWGT + D1AGE	NF4WLKSPD	0.197564	-0.0155801	0.698908	0.498764	0.997614	-4.60931
OBSCN_HUMAN_Cys259	~ NF4WLKSPD + Sex + HWWGT + D1AGE	NF4WLKSPD	-0.469901	-0.0134424	-0.698638	0.498926	0.997614	-4.60933
ACTN2_HUMAN_Cys161	~ NF4WLKSPD + Sex + HWWGT + D1AGE	NF4WLKSPD	-0.841434	-0.000560903	-0.694791	0.501244	0.997614	-4.60947
NEBU_HUMAN_Cys1574	~ NF4WLKSPD + Sex + HWWGT + D1AGE	NF4WLKSPD	0.766246	0.0937436	0.689649	0.504352	0.997614	-4.60967
NEBU_HUMAN_Cys3587;3605	~ NF4WLKSPD + Sex + HWWGT + D1AGE	NF4WLKSPD	0.199219	-0.00174382	0.686341	0.506358	0.997614	-4.60979
OBSCN_HUMAN_Cys4193	~ NF4WLKSPD + Sex + HWWGT + D1AGE	NF4WLKSPD	-0.211467	-0.00968324	-0.685829	0.506669	0.997614	-4.60981
OBSCN_HUMAN_Cys2987	~ NF4WLKSPD + Sex + HWWGT + D1AGE	NF4WLKSPD	0.195784	-0.0242748	0.684679	0.507368	0.997614	-4.60986
MYH7_HUMAN_Cys1411	~ NF4WLKSPD + Sex + HWWGT + D1AGE	NF4WLKSPD	0.496604	-0.0282739	0.679805	0.510335	0.997614	-4.61004
MYOM3_HUMAN_Cys1134	~ NF4WLKSPD + Sex + HWWGT + D1AGE	NF4WLKSPD	0.251716	0.00573887	0.678775	0.510964	0.997614	-4.61008
OBSCN_HUMAN_Cys6000	~ NF4WLKSPD + Sex + HWWGT + D1AGE	NF4WLKSPD	0.194641	-0.00443314	0.67763	0.511663	0.997614	-4.61012
ACTN3_HUMAN_Cys490;494	~ NF4WLKSPD + Sex + HWWGT + D1AGE	NF4WLKSPD	1.05397	0.0386109	0.669513	0.516635	0.997614	-4.61042
TNNI2_HUMAN_Cys65	~ NF4WLKSPD + Sex + HWWGT + D1AGE	NF4WLKSPD	0.255617	-0.0175375	0.668585	0.517206	0.997614	-4.61046
OBSCN_HUMAN_Cys2059	~ NF4WLKSPD + Sex + HWWGT + D1AGE	NF4WLKSPD	0.211929	0.0430402	0.661756	0.521414	0.997614	-4.61071
RYR1_HUMAN_Cys1302	~ NF4WLKSPD + Sex + HWWGT + D1AGE	NF4WLKSPD	0.167083	-0.0492859	0.661008	0.521876	0.997614	-4.61074
OBSCN_HUMAN_Cys2122	~ NF4WLKSPD + Sex + HWWGT + D1AGE	NF4WLKSPD	1.27518	0.591024	0.649628	0.528937	0.997614	-4.61115
MYOM1_HUMAN_Cys798	~ NF4WLKSPD + Sex + HWWGT + D1AGE	NF4WLKSPD	-0.307453	0.0374929	-0.647295	0.530391	0.997614	-4.61123
MYH7_HUMAN_Cys1249	~ NF4WLKSPD + Sex + HWWGT + D1AGE	NF4WLKSPD	0.561389	-0.013994	0.645385	0.531583	0.997614	-4.6113
MYOM1_HUMAN_Cys549	~ NF4WLKSPD + Sex + HWWGT + D1AGE	NF4WLKSPD	0.656464	-0.00477405	0.640056	0.534918	0.997614	-4.61149
NEBU_HUMAN_Cys1286;1295	~ NF4WLKSPD + Sex + HWWGT + D1AGE	NF4WLKSPD	-0.62742	-0.0541332	-0.639971	0.534971	0.997614	-4.6115
MYOM2_HUMAN_Cys648;649;659	~ NF4WLKSPD + Sex + HWWGT + D1AGE	NF4WLKSPD	-0.290812	-0.0244071	-0.636899	0.536899	0.997614	-4.61161
RYR1_HUMAN_Cys2232;2233	~ NF4WLKSPD + Sex + HWWGT + D1AGE	NF4WLKSPD	0.330685	-0.0221328	0.636516	0.53714	0.997614	-4.61162
NEBU_HUMAN_Cys4241	~ NF4WLKSPD + Sex + HWWGT + D1AGE	NF4WLKSPD	0.15485	0.0073271	0.631956	0.54001	0.997614	-4.61178
NEBU_HUMAN_Cys2372;2390	~ NF4WLKSPD + Sex + HWWGT + D1AGE	NF4WLKSPD	0.232739	0.0702433	0.626546	0.543426	0.997614	-4.61197
TPM1_HUMAN_Cys190	~ NF4WLKSPD + Sex + HWWGT + D1AGE	NF4WLKSPD	0.644853	-0.06828	0.626084	0.543718	0.997614	-4.61199
MYOM2_HUMAN_Cys391	~ NF4WLKSPD + Sex + HWWGT + D1AGE	NF4WLKSPD	0.218506	-0.0101479	0.618133	0.548762	0.997614	-4.61226
OBSCN_HUMAN_Cys1698	~ NF4WLKSPD + Sex + HWWGT + D1AGE	NF4WLKSPD	0.204055	0.00266129	0.617058	0.549446	0.997614	-4.6123
ACTN1_HUMAN_Cys332	~ NF4WLKSPD + Sex + HWWGT + D1AGE	NF4WLKSPD	-0.352814	-0.0137598	-0.601345	0.559499	0.997614	-4.61284
MYOM3_HUMAN_Cys430	~ NF4WLKSPD + Sex + HWWGT + D1AGE	NF4WLKSPD	-0.177319	0.0124753	-0.59236	0.565292	0.997614	-4.61314
OBSCN_HUMAN_Cys4919	~ NF4WLKSPD + Sex + HWWGT + D1AGE	NF4WLKSPD	0.181037	0.00960237	0.587105	0.568695	0.997614	-4.61331
OBSCN_HUMAN_Cys1403	~ NF4WLKSPD + Sex + HWWGT + D1AGE	NF4WLKSPD	0.161386	-0.0120968	0.577143	0.575178	0.997614	-4.61364
ACTN3_HUMAN_Cys593;601	~ NF4WLKSPD + Sex + HWWGT + D1AGE	NF4WLKSPD	0.973092	0.0810941	0.570242	0.579692	0.997614	-4.61386
ACTN3_HUMAN_Cys490	~ NF4WLKSPD + Sex + HWWGT + D1AGE	NF4WLKSPD	1.61347	-0.112519	0.570143	0.579757	0.997614	-4.61386
MYH1_HUMAN_Cys676	~ NF4WLKSPD + Sex + HWWGT + D1AGE	NF4WLKSPD	0.632068	0.110003	0.560517	0.586085	0.997614	-4.61417
NEBU_HUMAN_Cys4611	~ NF4WLKSPD + Sex + HWWGT + D1AGE	NF4WLKSPD	0.410341	0.0681177	0.559577	0.586705	0.997614	-4.6142
NEBU_HUMAN_Cys3984	~ NF4WLKSPD + Sex + HWWGT + D1AGE	NF4WLKSPD	0.534229	0.0568929	0.555352	0.589496	0.997614	-4.61433
MYH7_HUMAN_Cys672	~ NF4WLKSPD + Sex + HWWGT + D1AGE	NF4WLKSPD	0.275382	0.0450822	0.546925	0.595082	0.997614	-4.6146
MYOM2_HUMAN_Cys805	~ NF4WLKSPD + Sex + HWWGT + D1AGE	NF4WLKSPD	-0.425617	-0.0170809	-0.545474	0.596047	0.997614	-4.61464
MYOM3_HUMAN_Cys220	~ NF4WLKSPD + Sex + HWWGT + D1AGE	NF4WLKSPD	-0.441555	-0.0601081	-0.534844	0.603138	0.997614	-4.61497
RYR1_HUMAN_Cys3917	~ NF4WLKSPD + Sex + HWWGT + D1AGE	NF4WLKSPD	0.160112	-0.0349326	0.523365	0.610845	0.997614	-4.61531
NEBU_HUMAN_Cys4559	~ NF4WLKSPD + Sex + HWWGT + D1AGE	NF4WLKSPD	0.147889	0.00449716	0.520886	0.612516	0.997614	-4.61539
OBSCN_HUMAN_Cys2219	~ NF4WLKSPD + Sex + HWWGT + D1AGE	NF4WLKSPD	-0.155465	0.010262	-0.517262	0.614963	0.997614	-4.61549
OBSCN_HUMAN_Cys4572;4581	~ NF4WLKSPD + Sex + HWWGT + D1AGE	NF4WLKSPD	0.241845	-0.0839113	0.516396	0.615548	0.997614	-4.61552
RYR1_HUMAN_Cys3193	~ NF4WLKSPD + Sex + HWWGT + D1AGE	NF4WLKSPD	0.438328	-0.0317286	0.508702	0.620761	0.997614	-4.61575
TNNI2_HUMAN_Cys49;65	~ NF4WLKSPD + Sex + HWWGT + D1AGE	NF4WLKSPD	0.176396	-0.0154078	0.498821	0.627488	0.997614	-4.61603
RYR1_HUMAN_Cys3635	~ NF4WLKSPD + Sex + HWWGT + D1AGE	NF4WLKSPD	0.379735	0.0136558	0.488327	0.63467	0.997614	-4.61633
MYH2_HUMAN_Cys819	~ NF4WLKSPD + Sex + HWWGT + D1AGE	NF4WLKSPD	-0.217753	0.0963662	-0.485449	0.636647	0.997614	-4.61641
RYR1_HUMAN_Cys3304	~ NF4WLKSPD + Sex + HWWGT + D1AGE	NF4WLKSPD	-0.146441	0.0337183	-0.482237	0.638857	0.997614	-4.6165
ACTN3_HUMAN_Cys194	~ NF4WLKSPD + Sex + HWWGT + D1AGE	NF4WLKSPD	1.44078	-0.247097	0.481375	0.639451	0.997614	-4.61652
MYOM1_HUMAN_Cys549;559	~ NF4WLKSPD + Sex + HWWGT + D1AGE	NF4WLKSPD	-0.146547	-0.0114453	-0.474478	0.64421	0.997614	-4.61671
OBSCN_HUMAN_Cys2718	~ NF4WLKSPD + Sex + HWWGT + D1AGE	NF4WLKSPD	0.409238	0.0280173	0.465728	0.650271	0.997614	-4.61694
ACTN3_HUMAN_Cys601	~ NF4WLKSPD + Sex + HWWGT + D1AGE	NF4WLKSPD	1.17333	-0.0529265	0.45879	0.655097	0.997614	-4.61713
ACTN2_HUMAN_Cys270	~ NF4WLKSPD + Sex + HWWGT + D1AGE	NF4WLKSPD	-0.306496	-0.0434256	-0.457764	0.655812	0.997614	-4.61716
MYOM3_HUMAN_Cys672	~ NF4WLKSPD + Sex + HWWGT + D1AGE	NF4WLKSPD	0.446196	-0.0720297	0.456819	0.656471	0.997614	-4.61718
MYOM2_HUMAN_Cys1183	~ NF4WLKSPD + Sex + HWWGT + D1AGE	NF4WLKSPD	-0.327302	0.0215528	-0.443589	0.665726	0.997614	-4.61752
OBSCN_HUMAN_Cys4271	~ NF4WLKSPD + Sex + HWWGT + D1AGE	NF4WLKSPD	-0.12875	0.0253633	-0.440739	0.667728	0.997614	-4.6176
ACTN3_HUMAN_Cys593	~ NF4WLKSPD + Sex + HWWGT + D1AGE	NF4WLKSPD	1.29535	-0.0924186	0.431282	0.674389	0.997614	-4.61783
MYOM3_HUMAN_Cys388	~ NF4WLKSPD + Sex + HWWGT + D1AGE	NF4WLKSPD	-0.235337	0.0335107	-0.424488	0.679191	0.997614	-4.618
OBSCN_HUMAN_Cys2442	~ NF4WLKSPD + Sex + HWWGT + D1AGE	NF4WLKSPD	-0.236555	-0.0645918	-0.422098	0.680884	0.997614	-4.61806
NEBU_HUMAN_Cys4090	~ NF4WLKSPD + Sex + HWWGT + D1AGE	NF4WLKSPD	0.159993	0.0128765	0.420818	0.681792	0.997614	-4.61809
OBSCN_HUMAN_Cys31	~ NF4WLKSPD + Sex + HWWGT + D1AGE	NF4WLKSPD	0.105289	0.00271661	0.417766	0.683959	0.997614	-4.61817
RYR1_HUMAN_Cys3891	~ NF4WLKSPD + Sex + HWWGT + D1AGE	NF4WLKSPD	0.317105	-0.0865762	0.415905	0.68528	0.997614	-4.61821
ACTN3_HUMAN_Cys788	~ NF4WLKSPD + Sex + HWWGT + D1AGE	NF4WLKSPD	0.379465	-0.012949	0.412945	0.687386	0.997614	-4.61828
RYR1_HUMAN_Cys3402	~ NF4WLKSPD + Sex + HWWGT + D1AGE	NF4WLKSPD	0.258639	-0.00220237	0.410657	0.689015	0.997614	-4.61834
TNNI1_HUMAN_Cys29	~ NF4WLKSPD + Sex + HWWGT + D1AGE	NF4WLKSPD	0.316353	0.152222	0.409323	0.689966	0.997614	-4.61837
MYOM2_HUMAN_Cys648;659	~ NF4WLKSPD + Sex + HWWGT + D1AGE	NF4WLKSPD	0.096378	0.0155074	0.408618	0.690469	0.997614	-4.61839
MYOM3_HUMAN_Cys1134;1140	~ NF4WLKSPD + Sex + HWWGT + D1AGE	NF4WLKSPD	0.126273	0.025678	0.401542	0.695522	0.997614	-4.61855
ACTN3_HUMAN_Cys494	~ NF4WLKSPD + Sex + HWWGT + D1AGE	NF4WLKSPD	0.924488	-0.021778	0.393348	0.701394	0.997614	-4.61874
OBSCN_HUMAN_Cys6182	~ NF4WLKSPD + Sex + HWWGT + D1AGE	NF4WLKSPD	0.165221	-0.00389364	0.391915	0.702423	0.997614	-4.61877
MYOM3_HUMAN_Cys1353;1356	~ NF4WLKSPD + Sex + HWWGT + D1AGE	NF4WLKSPD	-0.100947	0.0149429	-0.390574	0.703386	0.997614	-4.6188
MYH2_HUMAN_Cys1255	~ NF4WLKSPD + Sex + HWWGT + D1AGE	NF4WLKSPD	-0.366584	-0.04002	-0.389217	0.704361	0.997614	-4.61883
MYH1_HUMAN_Cys1344	~ NF4WLKSPD + Sex + HWWGT + D1AGE	NF4WLKSPD	-0.537109	-0.206234	-0.381389	0.709999	0.997614	-4.61901
NEBU_HUMAN_Cys959	~ NF4WLKSPD + Sex + HWWGT + D1AGE	NF4WLKSPD	0.186543	-0.0274222	0.377022	0.713152	0.997614	-4.61911
RYR1_HUMAN_Cys2363	~ NF4WLKSPD + Sex + HWWGT + D1AGE	NF4WLKSPD	0.274148	-0.0382739	0.374731	0.714809	0.997614	-4.61916
OBSCN_HUMAN_Cys4572	~ NF4WLKSPD + Sex + HWWGT + D1AGE	NF4WLKSPD	0.147004	-0.00611712	0.37351	0.715692	0.997614	-4.61918
MYH1_HUMAN_Cys1415	~ NF4WLKSPD + Sex + HWWGT + D1AGE	NF4WLKSPD	-0.410076	-0.116845	-0.364968	0.721884	0.997614	-4.61937
RYR1_HUMAN_Cys23	~ NF4WLKSPD + Sex + HWWGT + D1AGE	NF4WLKSPD	0.167071	-0.0302843	0.364316	0.722358	0.997614	-4.61938
TPM2_HUMAN_Cys190	~ NF4WLKSPD + Sex + HWWGT + D1AGE	NF4WLKSPD	0.394004	0.0118614	0.362257	0.723854	0.997614	-4.61942
NEBU_HUMAN_Cys5103	~ NF4WLKSPD + Sex + HWWGT + D1AGE	NF4WLKSPD	0.141881	0.0216875	0.349344	0.733264	0.997614	-4.61969
MYH1_HUMAN_Cys909	~ NF4WLKSPD + Sex + HWWGT + D1AGE	NF4WLKSPD	-0.341466	-0.12621	-0.346682	0.73521	0.997614	-4.61975
NEBU_HUMAN_Cys537	~ NF4WLKSPD + Sex + HWWGT + D1AGE	NF4WLKSPD	0.0973565	-0.00864569	0.342662	0.738152	0.997614	-4.61983
MYOM2_HUMAN_Cys1144	~ NF4WLKSPD + Sex + HWWGT + D1AGE	NF4WLKSPD	-0.0964501	-0.0105916	-0.338404	0.741273	0.997614	-4.61991
NEBU_HUMAN_Cys2615;2633	~ NF4WLKSPD + Sex + HWWGT + D1AGE	NF4WLKSPD	-0.10234	-0.0175202	-0.336479	0.742685	0.997614	-4.61995
OBSCN_HUMAN_Cys1311	~ NF4WLKSPD + Sex + HWWGT + D1AGE	NF4WLKSPD	0.118452	0.0281054	0.333271	0.745041	0.997614	-4.62001
MYH2_HUMAN_Cys1466	~ NF4WLKSPD + Sex + HWWGT + D1AGE	NF4WLKSPD	0.543626	0.0452986	0.332008	0.745969	0.997614	-4.62004
MYOM3_HUMAN_Cys1175	~ NF4WLKSPD + Sex + HWWGT + D1AGE	NF4WLKSPD	0.115718	-0.00673661	0.318183	0.756158	0.997614	-4.6203
MYOM2_HUMAN_Cys1265	~ NF4WLKSPD + Sex + HWWGT + D1AGE	NF4WLKSPD	0.25281	0.024865	0.31422	0.759088	0.997614	-4.62037
OBSCN_HUMAN_Cys2917	~ NF4WLKSPD + Sex + HWWGT + D1AGE	NF4WLKSPD	-0.113732	0.0233401	-0.313373	0.759715	0.997614	-4.62039
OBSCN_HUMAN_Cys1880	~ NF4WLKSPD + Sex + HWWGT + D1AGE	NF4WLKSPD	0.113958	0.00121709	0.311236	0.761297	0.997614	-4.62043
ACTS_HUMAN_Cys219	~ NF4WLKSPD + Sex + HWWGT + D1AGE	NF4WLKSPD	0.216709	-0.00853451	0.310783	0.761632	0.997614	-4.62044
MYH2_HUMAN_Cys1346	~ NF4WLKSPD + Sex + HWWGT + D1AGE	NF4WLKSPD	0.317886	0.0436013	0.306978	0.764452	0.997614	-4.62051
OBSCN_HUMAN_Cys4021	~ NF4WLKSPD + Sex + HWWGT + D1AGE	NF4WLKSPD	-0.0834207	-0.00826735	-0.305504	0.765545	0.997614	-4.62053
OBSCN_HUMAN_Cys3173	~ NF4WLKSPD + Sex + HWWGT + D1AGE	NF4WLKSPD	-0.103605	0.00992946	-0.298545	0.770714	0.997614	-4.62066
MYOM1_HUMAN_Cys1411	~ NF4WLKSPD + Sex + HWWGT + D1AGE	NF4WLKSPD	0.190876	-0.0332487	0.298401	0.770821	0.997614	-4.62066
ACTS_HUMAN_Cys259	~ NF4WLKSPD + Sex + HWWGT + D1AGE	NF4WLKSPD	0.212407	0.0980089	0.297701	0.771341	0.997614	-4.62067
OBSCN_HUMAN_Cys5932	~ NF4WLKSPD + Sex + HWWGT + D1AGE	NF4WLKSPD	-0.135415	-0.0210457	-0.296541	0.772205	0.997614	-4.62069
MYOM2_HUMAN_Cys174	~ NF4WLKSPD + Sex + HWWGT + D1AGE	NF4WLKSPD	-0.224319	-0.0644597	-0.293109	0.77476	0.997614	-4.62075
NEBU_HUMAN_Cys6121	~ NF4WLKSPD + Sex + HWWGT + D1AGE	NF4WLKSPD	0.17562	0.124842	0.291687	0.775819	0.997614	-4.62078
RYR1_HUMAN_Cys2158	~ NF4WLKSPD + Sex + HWWGT + D1AGE	NF4WLKSPD	-0.119658	0.0123931	-0.2869	0.779389	0.997614	-4.62086
RYR1_HUMAN_Cys1039	~ NF4WLKSPD + Sex + HWWGT + D1AGE	NF4WLKSPD	0.261437	-0.0254695	0.285245	0.780625	0.997614	-4.62088
OBSCN_HUMAN_Cys105	~ NF4WLKSPD + Sex + HWWGT + D1AGE	NF4WLKSPD	-0.072369	-8.94264e-05	-0.280493	0.784176	0.997614	-4.62096
MYOM2_HUMAN_Cys68;71	~ NF4WLKSPD + Sex + HWWGT + D1AGE	NF4WLKSPD	-0.2399	0.0457478	-0.275772	0.787709	0.997614	-4.62104
ACTN2_HUMAN_Cys781	~ NF4WLKSPD + Sex + HWWGT + D1AGE	NF4WLKSPD	-0.155574	0.0119058	-0.27332	0.789546	0.997614	-4.62108
MYOM2_HUMAN_Cys68	~ NF4WLKSPD + Sex + HWWGT + D1AGE	NF4WLKSPD	-0.17888	0.0255732	-0.273113	0.789701	0.997614	-4.62108
OBSCN_HUMAN_Cys1413	~ NF4WLKSPD + Sex + HWWGT + D1AGE	NF4WLKSPD	-0.113776	-0.0158394	-0.273019	0.789771	0.997614	-4.62109
MYH1_HUMAN_Cys796	~ NF4WLKSPD + Sex + HWWGT + D1AGE	NF4WLKSPD	-0.379701	-0.0877021	-0.272961	0.789815	0.997614	-4.62109
OBSCN_HUMAN_Cys6257	~ NF4WLKSPD + Sex + HWWGT + D1AGE	NF4WLKSPD	-0.130518	-0.0208701	-0.272567	0.79011	0.997614	-4.62109
RYR1_HUMAN_Cys252	~ NF4WLKSPD + Sex + HWWGT + D1AGE	NF4WLKSPD	0.118762	0.0258438	0.269219	0.792621	0.997614	-4.62115
NEBU_HUMAN_Cys3848	~ NF4WLKSPD + Sex + HWWGT + D1AGE	NF4WLKSPD	0.0901426	-0.00470945	0.261878	0.798135	0.997614	-4.62126
NEBU_HUMAN_Cys3362	~ NF4WLKSPD + Sex + HWWGT + D1AGE	NF4WLKSPD	-0.062218	-0.0441014	-0.260901	0.79887	0.997614	-4.62128
MYH1_HUMAN_Cys1443	~ NF4WLKSPD + Sex + HWWGT + D1AGE	NF4WLKSPD	-0.274468	0.0419078	-0.260022	0.799531	0.997614	-4.62129
OBSCN_HUMAN_Cys4088;4089	~ NF4WLKSPD + Sex + HWWGT + D1AGE	NF4WLKSPD	-0.107314	0.0689582	-0.258423	0.800734	0.997614	-4.62131
OBSCN_HUMAN_Cys1843	~ NF4WLKSPD + Sex + HWWGT + D1AGE	NF4WLKSPD	0.0940716	-0.0299909	0.256988	0.801815	0.997614	-4.62134
MYOM3_HUMAN_Cys711	~ NF4WLKSPD + Sex + HWWGT + D1AGE	NF4WLKSPD	0.160784	0.0149605	0.253897	0.804143	0.997614	-4.62138
NEBU_HUMAN_Cys4856	~ NF4WLKSPD + Sex + HWWGT + D1AGE	NF4WLKSPD	0.176119	0.10875	0.252117	0.805485	0.997614	-4.62141
NEBU_HUMAN_Cys4822	~ NF4WLKSPD + Sex + HWWGT + D1AGE	NF4WLKSPD	0.0583692	-0.0103658	0.247234	0.809169	0.997614	-4.62148
OBSCN_HUMAN_Cys6023	~ NF4WLKSPD + Sex + HWWGT + D1AGE	NF4WLKSPD	-0.0847319	0.000845072	-0.237371	0.816625	0.997614	-4.62162
OBSCN_HUMAN_Cys6715	~ NF4WLKSPD + Sex + HWWGT + D1AGE	NF4WLKSPD	-0.081496	-0.0436012	-0.236913	0.816971	0.997614	-4.62163
MYH2_HUMAN_Cys541	~ NF4WLKSPD + Sex + HWWGT + D1AGE	NF4WLKSPD	0.0905955	0.0168511	0.217514	0.831692	0.997614	-4.62189
MYOM2_HUMAN_Cys1366	~ NF4WLKSPD + Sex + HWWGT + D1AGE	NF4WLKSPD	-0.140227	0.0611898	-0.216383	0.832552	0.997614	-4.6219
OBSCN_HUMAN_Cys4410	~ NF4WLKSPD + Sex + HWWGT + D1AGE	NF4WLKSPD	-0.0780144	-0.022118	-0.212016	0.835876	0.997614	-4.62196
OBSCN_HUMAN_Cys3911	~ NF4WLKSPD + Sex + HWWGT + D1AGE	NF4WLKSPD	0.051719	-0.0188594	0.211762	0.83607	0.997614	-4.62196
OBSCN_HUMAN_Cys3167;3173	~ NF4WLKSPD + Sex + HWWGT + D1AGE	NF4WLKSPD	-0.152089	-0.00986082	-0.211502	0.836268	0.997614	-4.62197
MYOM2_HUMAN_Cys432	~ NF4WLKSPD + Sex + HWWGT + D1AGE	NF4WLKSPD	0.0926086	0.0391938	0.201612	0.843809	0.997614	-4.62209
ACTN4_HUMAN_Cys793	~ NF4WLKSPD + Sex + HWWGT + D1AGE	NF4WLKSPD	0.0758991	-0.0171098	0.196384	0.847802	0.997614	-4.62215
MYOM2_HUMAN_Cys195	~ NF4WLKSPD + Sex + HWWGT + D1AGE	NF4WLKSPD	0.11104	0.0378552	0.191633	0.851435	0.997614	-4.6222
RYR1_HUMAN_Cys2305;2310	~ NF4WLKSPD + Sex + HWWGT + D1AGE	NF4WLKSPD	0.0704394	-0.0409548	0.183692	0.857515	0.997614	-4.62229
ACTN2_HUMAN_Cys251	~ NF4WLKSPD + Sex + HWWGT + D1AGE	NF4WLKSPD	-0.0761035	0.00850174	-0.183503	0.85766	0.997614	-4.62229
MYOM2_HUMAN_Cys659	~ NF4WLKSPD + Sex + HWWGT + D1AGE	NF4WLKSPD	-0.0662499	0.0337026	-0.182886	0.858132	0.997614	-4.6223
NEBU_HUMAN_Cys784	~ NF4WLKSPD + Sex + HWWGT + D1AGE	NF4WLKSPD	0.0525041	0.00951101	0.181748	0.859005	0.997614	-4.62231
NEBU_HUMAN_Cys3101;3119	~ NF4WLKSPD + Sex + HWWGT + D1AGE	NF4WLKSPD	-0.116415	0.00714228	-0.181265	0.859375	0.997614	-4.62232
OBSCN_HUMAN_Cys247	~ NF4WLKSPD + Sex + HWWGT + D1AGE	NF4WLKSPD	-0.0734211	0.000822042	-0.174213	0.864785	0.997614	-4.62239
TNNC1_HUMAN_Cys35	~ NF4WLKSPD + Sex + HWWGT + D1AGE	NF4WLKSPD	0.155816	0.114524	0.171761	0.866667	0.997614	-4.62242
TNNI1_HUMAN_Cys66	~ NF4WLKSPD + Sex + HWWGT + D1AGE	NF4WLKSPD	-0.160097	-0.00264915	-0.168677	0.869036	0.997614	-4.62245
MYOM3_HUMAN_Cys1140	~ NF4WLKSPD + Sex + HWWGT + D1AGE	NF4WLKSPD	0.058751	0.0273917	0.168151	0.869441	0.997614	-4.62245
MYOM1_HUMAN_Cys786	~ NF4WLKSPD + Sex + HWWGT + D1AGE	NF4WLKSPD	0.0812082	0.0589755	0.162175	0.874036	0.997614	-4.62251
RYR1_HUMAN_Cys3067	~ NF4WLKSPD + Sex + HWWGT + D1AGE	NF4WLKSPD	-0.0745607	0.0433641	-0.158387	0.876951	0.997614	-4.62255
RYR1_HUMAN_Cys3650	~ NF4WLKSPD + Sex + HWWGT + D1AGE	NF4WLKSPD	0.089012	-0.0409065	0.153652	0.880598	0.997614	-4.62259
OBSCN_HUMAN_Cys1606	~ NF4WLKSPD + Sex + HWWGT + D1AGE	NF4WLKSPD	-0.0455565	-0.012266	-0.151437	0.882305	0.997614	-4.62261
ACTN4_HUMAN_Cys173	~ NF4WLKSPD + Sex + HWWGT + D1AGE	NF4WLKSPD	-0.103145	0.0250936	-0.151049	0.882604	0.997614	-4.62262
ACTN2_HUMAN_Cys487	~ NF4WLKSPD + Sex + HWWGT + D1AGE	NF4WLKSPD	0.141976	0.0390764	0.144538	0.887625	0.997614	-4.62267
MYH2_HUMAN_Cys1544	~ NF4WLKSPD + Sex + HWWGT + D1AGE	NF4WLKSPD	0.166949	-0.037423	0.138494	0.892291	0.997614	-4.62272
RYR1_HUMAN_Cys1268	~ NF4WLKSPD + Sex + HWWGT + D1AGE	NF4WLKSPD	0.0503983	0.0112684	0.13468	0.895238	0.997614	-4.62275
MYOM2_HUMAN_Cys440	~ NF4WLKSPD + Sex + HWWGT + D1AGE	NF4WLKSPD	-0.126827	0.0586464	-0.133059	0.896491	0.997614	-4.62277
MYOM1_HUMAN_Cys1594	~ NF4WLKSPD + Sex + HWWGT + D1AGE	NF4WLKSPD	0.0839206	0.0590103	0.130754	0.898272	0.997614	-4.62279
OBSCN_HUMAN_Cys778	~ NF4WLKSPD + Sex + HWWGT + D1AGE	NF4WLKSPD	-0.0449478	0.00217367	-0.128421	0.900076	0.997614	-4.6228
OBSCN_HUMAN_Cys4968	~ NF4WLKSPD + Sex + HWWGT + D1AGE	NF4WLKSPD	-0.0364346	0.023769	-0.127619	0.900697	0.997614	-4.62281
OBSCN_HUMAN_Cys2898	~ NF4WLKSPD + Sex + HWWGT + D1AGE	NF4WLKSPD	0.0393968	-0.00729498	0.126194	0.9018	0.997614	-4.62282
MYL3_HUMAN_Cys76	~ NF4WLKSPD + Sex + HWWGT + D1AGE	NF4WLKSPD	-0.13901	0.113563	-0.122831	0.904401	0.997614	-4.62284
ACTN4_HUMAN_Cys60	~ NF4WLKSPD + Sex + HWWGT + D1AGE	NF4WLKSPD	0.0683873	0.0232236	0.122359	0.904767	0.997614	-4.62285
MYH2_HUMAN_Cys1417	~ NF4WLKSPD + Sex + HWWGT + D1AGE	NF4WLKSPD	0.0959673	0.0597472	0.121247	0.905628	0.997614	-4.62286
RYR1_HUMAN_Cys119	~ NF4WLKSPD + Sex + HWWGT + D1AGE	NF4WLKSPD	0.0594624	0.0306736	0.121032	0.905794	0.997614	-4.62286
MYH2_HUMAN_Cys953	~ NF4WLKSPD + Sex + HWWGT + D1AGE	NF4WLKSPD	-0.127788	-0.0012023	-0.113436	0.911678	0.997614	-4.62291
NEBU_HUMAN_Cys6448	~ NF4WLKSPD + Sex + HWWGT + D1AGE	NF4WLKSPD	0.0299548	-0.0131614	0.106116	0.917353	0.997614	-4.62296
NEBU_HUMAN_Cys1295	~ NF4WLKSPD + Sex + HWWGT + D1AGE	NF4WLKSPD	0.0363935	0.00829676	0.106089	0.917374	0.997614	-4.62296
MYOM3_HUMAN_Cys794	~ NF4WLKSPD + Sex + HWWGT + D1AGE	NF4WLKSPD	-0.0508353	0.0189359	-0.102475	0.920178	0.997614	-4.62298
OBSCN_HUMAN_Cys2490	~ NF4WLKSPD + Sex + HWWGT + D1AGE	NF4WLKSPD	0.0379981	-0.0215632	0.0955078	0.925587	0.997614	-4.62302
OBSCN_HUMAN_Cys6129	~ NF4WLKSPD + Sex + HWWGT + D1AGE	NF4WLKSPD	-0.0252738	-0.0164455	-0.0949028	0.926057	0.997614	-4.62303
MYOM2_HUMAN_Cys1242	~ NF4WLKSPD + Sex + HWWGT + D1AGE	NF4WLKSPD	0.0685403	0.0252451	0.0944629	0.926398	0.997614	-4.62303
OBSCN_HUMAN_Cys2187	~ NF4WLKSPD + Sex + HWWGT + D1AGE	NF4WLKSPD	0.0233775	0.00183398	0.0918081	0.92846	0.997614	-4.62304
OBSCN_HUMAN_Cys3784;3786	~ NF4WLKSPD + Sex + HWWGT + D1AGE	NF4WLKSPD	0.0207736	-0.00793609	0.0789573	0.93845	0.997614	-4.62311
MYL3_HUMAN_Cys182	~ NF4WLKSPD + Sex + HWWGT + D1AGE	NF4WLKSPD	-0.0654006	0.0910556	-0.0787539	0.938608	0.997614	-4.62311
ACTN2_HUMAN_Cys339	~ NF4WLKSPD + Sex + HWWGT + D1AGE	NF4WLKSPD	-0.0267125	-0.0499406	-0.0723979	0.943553	0.997614	-4.62314
MYH1_HUMAN_Cys817	~ NF4WLKSPD + Sex + HWWGT + D1AGE	NF4WLKSPD	0.0293946	-0.0344477	0.0711999	0.944485	0.997614	-4.62314
OBSCN_HUMAN_Cys4968;4971	~ NF4WLKSPD + Sex + HWWGT + D1AGE	NF4WLKSPD	0.0317003	0.019871	0.0709495	0.94468	0.997614	-4.62314
MYH2_HUMAN_Cys911	~ NF4WLKSPD + Sex + HWWGT + D1AGE	NF4WLKSPD	0.0775857	0.0683227	0.0650972	0.949236	0.997614	-4.62317
OBSCN_HUMAN_Cys3696;3698	~ NF4WLKSPD + Sex + HWWGT + D1AGE	NF4WLKSPD	-0.0161706	-0.0101698	-0.0650583	0.949266	0.997614	-4.62317
OBSCN_HUMAN_Cys1330	~ NF4WLKSPD + Sex + HWWGT + D1AGE	NF4WLKSPD	-0.0243007	-0.0096079	-0.06198	0.951663	0.997614	-4.62318
MYH2_HUMAN_Cys1445	~ NF4WLKSPD + Sex + HWWGT + D1AGE	NF4WLKSPD	0.0743086	0.0546216	0.0582452	0.954572	0.997614	-4.62319
OBSCN_HUMAN_Cys2937	~ NF4WLKSPD + Sex + HWWGT + D1AGE	NF4WLKSPD	0.0183536	-0.0147309	0.0510169	0.960204	0.997614	-4.62322
MYOM3_HUMAN_Cys412;422;430	~ NF4WLKSPD + Sex + HWWGT + D1AGE	NF4WLKSPD	0.0212787	-0.0531202	0.0460406	0.964083	0.997614	-4.62323
OBSCN_HUMAN_Cys962	~ NF4WLKSPD + Sex + HWWGT + D1AGE	NF4WLKSPD	0.0104839	0.00837891	0.0436257	0.965965	0.997614	-4.62324
MYOM2_HUMAN_Cys1150	~ NF4WLKSPD + Sex + HWWGT + D1AGE	NF4WLKSPD	-0.0206929	0.0787188	-0.043515	0.966052	0.997614	-4.62324
OBSCN_HUMAN_Cys1054	~ NF4WLKSPD + Sex + HWWGT + D1AGE	NF4WLKSPD	-0.0155428	0.0221188	-0.0388607	0.969681	0.997614	-4.62325
MYOM2_HUMAN_Cys1291	~ NF4WLKSPD + Sex + HWWGT + D1AGE	NF4WLKSPD	-0.011758	0.0102834	-0.0382861	0.970129	0.997614	-4.62325
ACTN1_HUMAN_Cys860	~ NF4WLKSPD + Sex + HWWGT + D1AGE	NF4WLKSPD	0.0132355	0.0415914	0.0361449	0.971798	0.997614	-4.62326
MYOM2_HUMAN_Cys648	~ NF4WLKSPD + Sex + HWWGT + D1AGE	NF4WLKSPD	-0.0126648	0.0727172	-0.0351252	0.972594	0.997614	-4.62326
ACTS_HUMAN_Cys259;287	~ NF4WLKSPD + Sex + HWWGT + D1AGE	NF4WLKSPD	0.0185659	0.0424034	0.0342262	0.973295	0.997614	-4.62326
MYOM1_HUMAN_Cys1619	~ NF4WLKSPD + Sex + HWWGT + D1AGE	NF4WLKSPD	-0.0206876	0.0652769	-0.0315297	0.975398	0.997614	-4.62326
TNNI2_HUMAN_Cys134	~ NF4WLKSPD + Sex + HWWGT + D1AGE	NF4WLKSPD	0.0174593	-0.0783663	0.0269268	0.978989	0.997614	-4.62327
MYOM3_HUMAN_Cys334	~ NF4WLKSPD + Sex + HWWGT + D1AGE	NF4WLKSPD	-0.0395495	-0.161887	-0.0250942	0.980418	0.997614	-4.62328
OBSCN_HUMAN_Cys404	~ NF4WLKSPD + Sex + HWWGT + D1AGE	NF4WLKSPD	-0.00883975	0.043828	-0.0239534	0.981308	0.997614	-4.62328
MYOM1_HUMAN_Cys1210	~ NF4WLKSPD + Sex + HWWGT + D1AGE	NF4WLKSPD	0.00887978	-0.00807784	0.0216655	0.983093	0.997614	-4.62328
NEBU_HUMAN_Cys4332	~ NF4WLKSPD + Sex + HWWGT + D1AGE	NF4WLKSPD	-0.00600572	-0.00350588	-0.0202683	0.984183	0.997614	-4.62328
OBSCN_HUMAN_Cys2227;2237	~ NF4WLKSPD + Sex + HWWGT + D1AGE	NF4WLKSPD	-0.0142774	-0.00796968	-0.0187455	0.985372	0.997614	-4.62328
MYOM2_HUMAN_Cys649	~ NF4WLKSPD + Sex + HWWGT + D1AGE	NF4WLKSPD	0.00697643	0.0355721	0.0173688	0.986446	0.997614	-4.62329
OBSCN_HUMAN_Cys3218	~ NF4WLKSPD + Sex + HWWGT + D1AGE	NF4WLKSPD	-0.00328854	7.78694e-05	-0.0102975	0.991964	0.997614	-4.62329
MYOM2_HUMAN_Cys1231	~ NF4WLKSPD + Sex + HWWGT + D1AGE	NF4WLKSPD	0.00770998	0.0859368	0.00888591	0.993065	0.997614	-4.62329
ACTN3_HUMAN_Cys55	~ NF4WLKSPD + Sex + HWWGT + D1AGE	NF4WLKSPD	-0.00478848	0.026126	-0.00800475	0.993753	0.997614	-4.62329
OBSCN_HUMAN_Cys6429;6440	~ NF4WLKSPD + Sex + HWWGT + D1AGE	NF4WLKSPD	0.00204867	0.0106193	0.00748086	0.994162	0.997614	-4.62329
MYOM3_HUMAN_Cys1134	~ LEREPMAX + Sex + HWWGT + D1AGE	LEREPMAX	5.23861e-06	0.00573887	0.00658172	0.994863	0.998391	-9.40508
MYOM3_HUMAN_Cys432	~ LEREPMAX + Sex + HWWGT + D1AGE	LEREPMAX	-5.51029e-06	0.013373	-0.00643819	0.994975	0.998391	-9.40508
OBSCN_HUMAN_Cys5059	~ LEREPMAX + Sex + HWWGT + D1AGE	LEREPMAX	1.31891e-06	-0.018005	0.00206177	0.998391	0.998391	-9.4051
MYOM1_HUMAN_Cys298	~ NF4WLKSPD + Sex + HWWGT + D1AGE	NF4WLKSPD	-0.000142621	0.0562829	-0.000461649	0.99964	0.99964	-4.62329
