# Supplementary material for: Signatures of cysteine oxidation on muscle structural and contractile proteins are associated with physical performance and muscle function in older adults: Study of Muscle, Mobility and Aging (SOMMA)
Source: Aging Cell. 2024 Feb 8;23(6):e14094. doi: 10.1111/acel.14094 (PMC11166363; doi:10.1111/acel.14094)
Supplement: Supplementary file 4 — File S3. [file ACEL-23-e14094-s006.xlsx]

## Sheet: File S3 README
Supplemental File S3. Relative abundances of Cys oxidation across all 56 samples and estimated average Cys site oxidation occupancies.
	Column Name	Description
	Cys Site	Uniprot protein identifier and position of Cys site identified as oxidized by redox proteomics.
	Site Occupancy Est (%)	Estimated oxidation occupancy of Cys site (reported as percentage) across the cohort by dividing the average abundance of Cys oxidation by the abundance of total cysteine levels. Note: Due to the chemical blocking workflow, some sites reported with 100% occupancy are due to the limitation for calculating occupancy for peptide sequences often with multiple Cys residues
	P1-P56	Relative abundance of Cys oxidation (Log2 format) for a given participant.

## Sheet: Data
Cys Site	Site Occupancy Est (%)	P1	P2	P3	P4	P5	P6	P7	P8	P9	P10	P11	P12	P13	P14	P15	P16	P17	P18	P19	P20	P21	P22	P23	P24	P25	P26	P27	P28	P29	P30	P31	P32	P33	P34	P35	P36	P37	P38	P39	P40	P41	P42	P43	P44	P45	P46	P47	P48
TELT-C127	30.5828	20.9159	21.07	21.147	20.881	20.6627	21.3212	20.4924	20.7586	20.7272	20.8679	20.4874	20.827	21.1767	20.9357	20.4159	20.3301	21.1329	20.4134	20.593	20.0218	20.7543	21.0715	20.8539	21.0681	21.4606	20.1988	20.4666	19.9655	21.3106	21.3885	21.7355	21.3504	21.4282	21.4488	21.4454	21.8558	21.4854	21.0251	21.5547	21.5535	21.285	21.8925	20.8065	20.708	20.9941	21.059	20.6075	21.1565
TELT-C57	61.5395	14.2012	13.9882	13.8197	13.7399	13.6063	14.6977	13.3896	14.1369	14.0964	13.6218	13.3996	13.9555	14.3458	14.2135	15.2075	14.5698	14.8689	14.1351	15.0006	14.424	15.4739	15.1349	14.9064	14.9057	15.0256	14.5234	15.0674	14.2658	17.6334	17.3034	17.5501	16.8899	17.1032	17.418	16.6258	16.7735	17.1809	17.208	17.0125	17.663	17.7893	17.5142	16.3369	16.3456	16.2586	16.3172	15.9933	16.4266
ACTN4-C793	61.4668	20.929	20.2737	20.8104	20.5957	20.2703	20.3746	19.7753	20.0808	20.7458	19.9969	20.2625	20.7459	21.3421	21.2445	21.6225	22.2764	21.3684	19.5236	21.1364	20.7347	20.8893	20.9368	20.5275	21.0353	21.158	19.6592	20.1891	19.9212	19.3753	19.2112	19.5914	19.0089	19.4431	19.4003	19.034	19.2203	19.2726	19.3889	19.1359	19.2942	19.295	19.3506	19.3592	19.9279	19.4854	19.1051	18.854	19.2026
TNNC2-C99	14.8882	28.1059	27.6322	27.9817	26.985	28.476	27.5843	26.646	26.0631	27.7517	27.625	27.9315	27.9059	26.9865	27.1456	27.6107	28.013	26.8309	27.9883	27.6019	27.1594	27.587	28.0667	28.389	28.173	28.2061	27.1949	26.7653	28.1594	26.9867	28.0503	27.889	25.2945	27.1399	28.4412	28.4006	28.0257	27.2716	27.1275	27.8113	26.85	27.9679	27.9255	28.5161	27.4501	28.7498	28.6415	27.8447	29.0404
TPM2-C190	18.9767	27.7593	28.3948	27.7406	27.5607	27.4386	28.1515	27.3799	27.6923	27.4136	27.4685	27.7136	28.1337	28.4784	27.7971	27.8513	28.1613	28.0608	27.7166	27.8363	28.4336	27.7391	28.5198	28.5113	28.2996	28.4859	27.4629	28.0354	27.9449	25.922	25.6192	25.1688	26.4665	26.3787	26.1524	27.9657	26.8144	28.0013	26.1939	25.5172	25.7033	25.9782	25.4803	27.1027	26.1677	26.9788	26.7944	26.1753	27.1438
TPM2-C36	20.6056	26.0799	26.4433	25.9069	25.655	25.7812	26.1456	25.6814	25.722	25.7272	25.5405	26.0744	26.3988	26.709	25.8342	25.5995	25.6125	25.7585	25.289	25.4864	25.7578	25.5244	26.028	26.0023	25.868	26.2311	25.1246	25.7674	25.3732	22.4526	22.22	22.7492	23.588	23.2083	22.4503	24.6774	23.9722	24.7588	22.1583	22.5463	22.442	22.5162	22.8954	24.3644	23.8612	24.4545	24.2285	23.3212	24.5245
MYL3-C182	22.0185	26.719	27.2439	27.0291	26.7048	26.2876	26.7781	26.71	27.1339	26.7572	26.4063	26.5945	26.819	27.43	27.0852	26.6519	26.1988	27.4908	25.8953	26.734	27.3573	26.719	27.1284	27.0288	26.7482	27.1114	26.131	27.2332	25.7266	25.544	25.2017	25.3514	26.549	26.3238	25.0635	25.9007	25.7713	26.6104	25.3398	25.3439	25.8013	25.2392	25.7169	25.5084	25.7012	25.6567	25.4739	25.5873	24.8065
MYL3-C76	31.4808	28.6365	29.5601	29.0291	28.6609	27.6164	28.8471	28.9363	29.4091	28.7045	28.2179	28.6995	28.942	29.7577	29.4312	28.2442	27.3634	29.4506	26.9964	28.2834	29.2461	28.3307	28.6803	28.7053	28.164	28.7352	27.4889	29.0636	26.2367	28.5571	27.6621	27.5164	29.489	29.5095	27.0473	28.6538	28.4465	29.6335	28.3719	27.9275	28.7049	27.7623	28.2607	28.1072	28.6036	28.3741	28.2055	28.4887	26.949
TPM1-C190	19.3925	27.4612	27.2456	27.3677	26.7849	27.62	27.1354	26.3523	26.1107	27.1116	27.0555	27.3754	27.3951	26.9782	26.6667	26.7643	27.1618	26.1181	27.0235	26.836	26.4146	26.8942	27.2168	27.4268	27.2493	27.5205	26.2178	26.1931	27.0794	25.985	26.3511	25.5854	24.1416	25.451	27.0685	27.2583	26.389	26.1338	26.4948	25.8764	25.5933	26.7003	25.6763	27.2205	26.0277	27.3265	27.0261	26.2951	27.2901
ACTN1-C180	40.5782	19.3526	19.0532	18.8566	18.9397	18.7919	18.5952	18.5726	18.8562	18.9995	18.5894	18.8376	19.0246	19.4294	19.2613	18.0612	19.5347	17.4883	16.6534	17.8144	17.0835	18.7613	17.8735	16.4191	18.0543	17.5291	15.832	16.733	16.0517	16.2777	16.8143	17.3685	16.4036	17.1152	16.678	16.1399	16.0622	16.5776	16.1271	16.0517	17.625	16.2194	17.2408	16.3953	18.087	17.0705	16.0833	15.6732	16.0845
ACTN1-C860	33.4305	16.7631	16.3136	16.9706	16.0454	16.7261	15.9076	16.3312	16.6502	16.8377	16.3237	16.2941	16.3978	16.8528	16.6199	22.0372	20.4662	22.4187	21.1365	22.1719	20.9251	22.2548	21.5929	21.9775	21.5461	22.3089	20.7727	21.8282	20.6164	23.1015	22.9282	23.0444	22.597	23.1773	22.1429	23.0566	22.8123	23.3057	23.3061	22.819	22.8977	22.6615	22.9319	22.8348	22.5573	23.577	22.7767	22.7531	22.9032
MYH1-C1344	12.6271	22.7409	23.5729	22.7386	23.1755	22.9116	22.0451	22.2962	22.5299	22.797	23.6888	23.299	23.5742	22.7537	22.5855	23.163	22.9256	23.2802	23.9742	23.7942	22.7174	23.5995	23.6714	23.5027	23.9514	23.9365	22.9734	22.8895	23.9484	20.4191	20.3576	21.2507	20.2933	20.3694	20.4365	22.964	22.9761	21.6875	19.857	21.2747	20.5802	20.5909	21.5214	23.8798	23.5656	24.4457	24.9418	23.1767	23.8331
MYH1-C1464	15.2096	20.5707	21.7692	20.2898	21.0965	20.5171	19.3247	19.8662	20.0859	20.4081	21.3817	21.0442	21.2464	20.3272	20.385	20.7166	20.5048	20.5821	21.6629	21.5582	20.3112	21.1122	21.139	21.3294	21.7041	21.8662	20.5328	20.517	22.0497	17.3669	17.1463	17.5656	17.4422	17.8615	17.3522	20.779	20.3892	19.2589	16.8657	17.384	17.4948	17.4554	17.9149	21.1679	20.1234	21.8909	22.2043	20.4538	20.6111
MYH1-C817	14.6452	19.3487	19.7505	19.2117	19.2855	19.5499	18.6259	18.8886	18.8788	19.1819	19.6303	19.2905	19.4266	18.9963	19.1037	19.601	19.4371	19.5295	20.8388	20.2528	19.265	20.1295	19.9302	20.0592	20.5706	20.9843	19.6289	19.6981	20.7285	20.0319	19.5276	19.6612	18.6139	19.0916	20.0669	19.1952	19.4301	19.1377	19.3983	19.5596	19.2791	19.6555	19.7472	22.7479	22.644	23.0265	24.1854	22.4045	22.9035
MYH1-C909	23.4457	24.2143	24.3397	24.2845	24.0805	24.3685	23.273	23.7813	24.0235	24.0371	24.2822	24.0212	24.203	23.8681	23.9451	24.1865	23.7186	24.0943	25.0285	24.8713	23.5828	24.6937	24.3976	24.3016	24.8355	25.0183	23.9285	24.1178	24.838	21.8608	20.9248	22.1417	21.8464	21.5281	21.5524	23.8598	24.068	22.9128	22.2236	22.3433	21.4072	21.5271	22.5992	24.8805	24.4251	25.4151	26.2797	24.2415	24.86
MYH7-C1340	14.1413	24.5686	25.0539	24.9018	25.165	24.3903	24.0931	24.9306	25.2569	24.8182	24.6912	24.692	24.7734	26.121	25.153	25.5334	24.2581	26.4839	24.6107	25.3522	25.6427	25.2822	25.8236	25.3116	25.3927	25.8503	25.0963	25.8843	24.3853	22.4079	22.132	22.9809	24.2687	23.0891	22.2947	23.9826	23.6988	24.5679	22.0543	22.5374	22.4064	22.4532	22.8373	24.57	24.6641	24.6811	24.3072	24.4796	23.9526
MYH7-C1411	15.2653	21.8092	21.941	21.908	22.0729	21.6476	21.1059	21.717	21.9879	21.8575	21.7659	21.599	21.6008	22.8518	22.0439	21.673	20.8663	22.2452	20.8812	21.4092	21.9101	21.3524	21.5904	21.4988	21.6893	22.1395	21.2142	21.914	20.9122	18.9022	18.3359	18.721	20.5572	18.9234	18.5444	20.1353	19.3927	20.5209	18.3296	18.6115	19.3162	18.3391	19.0899	19.4405	19.8333	20.0539	19.8041	20.4124	18.7809
MYH7-C1748	8.12626	26.1817	26.3562	26.4009	26.5095	26.0008	25.4958	26.3145	26.5737	26.2437	26.0377	26.0316	26.1967	27.1689	26.5544	26.2149	25.2461	26.6719	25.3679	25.9519	25.9637	25.9643	26.5426	25.8681	26.0807	26.3791	25.5832	26.1974	25.3584	25.4571	24.5163	24.7851	25.3451	25.7683	24.5474	25.0914	25.0296	25.7072	24.8488	25.0762	25.2893	24.6727	25.0085	25.388	25.4229	25.4198	25.1713	25.2388	24.6605
MYH7-C672	24.2984	21.4677	21.4936	21.5692	21.4872	21.4764	21.0458	21.3316	21.5023	21.5437	21.2543	21.3041	21.4158	22.0203	21.5421	20.428	20.0302	20.8967	20.0682	20.3925	20.2982	20.513	20.7816	20.3872	20.536	20.7591	20.1087	20.5759	20.0017	16.1164	16.1302	16.406	17.1792	15.9931	16.3048	17.2093	16.8515	17.6153	15.9106	16.0144	16.2895	16.2342	16.3132	17.4771	17.458	17.7539	17.4393	17.1386	17.2405
MYH7-C905	21.9007	25.2303	25.5784	25.4618	25.6594	25.2139	24.8037	25.39	25.7009	25.4492	25.2922	25.2041	25.3165	26.4386	25.6914	25.5816	24.6032	26.2566	24.8219	25.3805	25.569	25.2854	25.8143	25.434	25.4194	25.841	25.1463	25.7654	24.7915	22.5937	22.4731	22.9934	24.8152	23.5578	22.5198	24.5404	24.1645	25.1792	22.3221	22.8912	22.5481	22.5374	23.0815	24.6585	24.555	24.8602	24.5742	24.8344	23.7719
MYH7-C947	5.95284	26.9188	27.5725	26.9803	27.7896	26.1642	25.7173	27.2899	27.6206	27.1737	27.2547	27.0853	27.3623	28.7981	27.6339	27.1552	25.3463	28.2039	26.04	26.8227	27.3715	26.5423	27.6128	26.8844	26.8199	27.437	26.737	27.5252	25.708	26.8532	25.3992	25.5187	26.7203	27.0796	25.1555	26.4203	26.0847	27.2593	25.7755	26.1624	26.5476	25.5135	25.7748	26.3784	26.4	26.5902	26.4863	26.583	25.2876
TNNI1-C29	21.2368	23.4923	24.3035	24.0404	23.7925	22.659	23.5899	23.7928	24.1035	23.6445	23.2384	23.5855	23.7421	24.971	24.3495	24.2154	23.3729	25.1463	23.3951	24.1551	24.9267	24.2372	24.9179	24.4612	24.1856	24.5704	23.6809	24.7836	23.003	24.132	24.0325	24.2567	25.1446	25.9006	23.6702	24.9984	24.7479	25.7722	23.7593	24.6729	24.4077	23.6035	24.9788	23.6423	24.1673	23.7856	23.881	23.9563	22.9146
TNNI1-C66	18.2411	27.3056	28.3313	27.8178	27.7495	26.5438	27.8548	27.9364	28.3135	27.5941	27.0986	27.5878	27.3001	28.9114	28.4339	27.3511	26.5973	28.1633	26.32	27.194	28.1711	27.2767	27.7222	27.478	27.0371	27.6637	27.0066	28.1189	25.9885	27.2249	26.4691	26.4612	27.7908	28.096	26.2576	27.4491	27.0216	28.2503	26.8796	26.7904	27.3678	26.7787	26.9294	26.0091	26.4901	26.3719	26.1109	26.5508	25.3884
TNNI1-C87	14.2578	19.3134	20.1829	19.9436	19.6093	19.1949	19.5013	19.6283	20.0456	19.6938	19.3654	19.7212	19.5639	20.788	20.3704	18.4373	17.6353	19.0217	17.7749	18.2956	18.8159	18.316	18.7687	18.6876	18.3933	18.8163	18.1433	18.8328	17.8213	16.7278	16.6608	17.1132	17.9506	16.96	16.7161	17.3999	17.0982	17.9824	16.7051	16.6983	16.8462	16.5815	16.9646	16.7	17.3297	17.287	17.3086	17.8281	16.341
NEBU-C1286;C1295	6.54179	20.5787	20.2231	21.1847	20.4543	20.6927	20.1487	20.6908	20.6656	20.6836	20.127	20.4653	20.4185	20.7908	20.495	19.5537	18.9883	19.783	19.2838	19.8514	19.1659	19.9092	19.9856	19.431	19.9918	19.9935	19.1238	19.6302	19.1505	17.7195	17.5756	18.2879	18.0584	17.7772	17.7628	17.19	17.571	17.6643	17.4021	17.8526	17.9369	17.9677	17.9582	19.7791	19.9548	20.1722	19.5487	19.486	19.6868
NEBU-C148	11.8419	16.7606	17.2523	16.6552	17.3454	16.6865	17.3398	16.9415	16.8012	16.4902	16.216	16.7238	16.4201	18.0855	17.1729	18.4749	17.6898	18.1276	17.3604	17.9153	18.4677	18.4249	18.8864	18.1953	18.6121	18.7549	17.684	18.0317	17.8381	16.3354	15.9554	16.1603	16.303	16.6851	16.371	16.4997	16.5635	16.3635	15.9483	16.1162	16.1373	16.225	16.3476	18.6499	18.6599	18.8467	18.5685	18.3214	18.5279
NEBU-C1574	12.2229	18.6965	19.2798	18.7517	19.6486	19.071	18.2505	19.0529	19.0996	18.9281	18.5345	18.7682	18.5704	20.572	19.6259	20.1686	19.0371	20.0816	19.3131	19.841	19.8285	19.6652	20.2297	20.0799	20.2762	20.3594	19.3787	20.1536	19.7464	18.3949	17.6932	18.051	17.9538	18.3876	18.3868	18.1542	18.2627	18.1152	18.1728	17.9955	18.7126	18.3312	18.0198	18.9474	19.2216	19.6196	19.158	18.9752	19.0994
NEBU-C2372	16.3298	17.6757	17.8224	17.6949	18.452	17.2934	16.6563	17.9535	17.6386	17.7173	17.2176	17.8191	18.0225	19.4603	18.0966	19.1199	18.2808	19.5457	18.8451	18.9996	18.9478	19.0423	19.6547	19.2329	19.2632	19.2044	18.4927	19.1507	18.8871	22.0466	21.2895	21.0592	19.3555	20.6864	21.9913	19.6689	19.693	20.0039	22.0492	20.7082	22.2944	21.5732	20.8002	19.6699	19.6285	20.4029	20.0831	19.7167	19.8399
NEBU-C2615	13.4759	20.5835	20.8425	20.6474	21.3338	20.6983	20.0649	20.8501	20.7474	20.6265	20.4184	20.8533	20.7287	21.879	21.0694	21.2379	20.5721	21.2321	20.9867	21.2527	20.9615	21.0129	21.6443	20.845	21.5223	21.2484	20.6136	21.0737	20.8275	22.1257	20.9628	21.2415	21.0172	22.0377	21.8986	21.8738	21.8621	21.9356	21.7615	21.5669	21.9817	21.6151	21.3747	20.9852	20.9451	21.8146	21.448	21.2732	21.1682
NEBU-C2633	17.1026	17.3748	17.1641	17.0863	17.2465	17.0321	16.378	16.8699	16.8415	17.1918	16.7214	16.8472	16.6034	17.66	17.3292	19.0908	19.0449	19.3434	18.9907	19.3038	18.9251	19.4586	19.5056	19.6046	19.8283	19.7835	18.865	19.3686	19.1837	19.4376	19.2596	19.4887	18.9784	19.3374	19.6135	19.0162	19.384	19.3032	19.2878	19.3977	19.5517	19.5013	19.6478	18.3914	18.68	18.7522	18.4081	18.0203	18.4661
NEBU-C294	6.78982	19.579	19.7418	19.816	20.4732	19.6421	19.8955	19.8829	19.7575	19.549	19.2052	19.8827	19.5031	21.2251	20.1111	20.6964	20.1144	20.6598	20.0646	20.4099	20.2413	20.8001	20.8332	20.3003	20.6986	20.854	19.8259	20.2851	20.1987	18.1786	17.8476	19.1671	20.814	20.5756	18.4296	21.337	21.1872	21.1448	17.3663	19.5669	18.3158	18.0506	19.9417	21.0266	20.8896	22.0484	21.5527	21.3093	21.1646
NEBU-C3119	22.1149	17.7921	17.4588	18.1382	17.5404	18.0027	16.9085	17.2755	17.0409	17.6653	17.5622	17.1923	17.5714	17.9016	17.9829	18.0222	17.3547	17.8048	17.5138	17.5229	17.1594	18.1668	17.7259	17.7879	17.5683	17.7744	17.0114	17.4822	17.9508	18.0546	17.8384	18.2068	17.6781	18.0892	17.993	17.7086	17.9031	17.7471	17.9916	17.943	18.1052	18.0209	18.1603	17.3123	17.5176	17.4806	17.2022	16.9341	17.35
NEBU-C3587;C3605	13.8412	19.0778	19.0472	19.1913	18.9832	19.192	18.8477	18.8395	19.0851	18.9786	18.6603	18.8903	18.6095	19.4354	19.1709	18.8254	18.6442	18.9281	18.7351	18.898	18.813	19.035	19.0525	19.0107	19.1584	19.3132	18.5182	19.0631	18.8379	18.147	18.1043	18.4397	17.9552	18.1349	18.3451	18.133	18.3776	18.2408	18.0267	18.3176	18.0882	18.1451	18.5557	17.0031	16.9773	17.4728	17.0887	16.763	17.0128
NEBU-C3673	8.22877	21.4696	21.396	21.578	21.6686	21.5326	20.9718	21.3741	21.3374	21.3857	21.0654	21.2492	21.26	22.2184	21.509	22.8565	21.9825	22.759	22.3547	22.8141	22.4954	22.7273	23.0698	22.6869	23.1306	23.1932	22.209	22.8946	22.5895	21.933	20.9435	21.4005	21.818	22.4464	21.4652	22.4829	22.2144	22.4086	21.0922	21.6685	21.6914	21.4343	21.6125	23.2266	23.0921	24.2889	23.8277	23.6642	23.2364
NEBU-C3791	13.6953	16.0213	15.8042	16.0553	16.3488	15.6215	15.42	15.725	15.7884	15.9882	15.7664	15.7474	15.9681	16.4993	16.1477	15.148	14.6377	15.784	14.906	15.4599	15.121	15.1634	15.718	15.3737	15.3501	15.5824	14.5649	15.2075	14.8185	18.5064	18.0523	18.1753	18.0832	18.8482	18.3228	18.5294	19.0557	18.9015	17.8998	18.5918	18.631	18.0458	18.2903	18.1891	17.873	18.759	18.463	18.1539	18.2586
NEBU-C3830	14.2056	17.6432	17.2386	17.5849	17.5699	17.6188	16.8458	17.4462	17.3531	17.4686	17.0969	17.1835	17.1532	17.9916	17.2779	22.2753	20.8826	22.6161	21.8461	22.0239	22.4935	21.8379	22.9443	22.3555	22.449	22.3785	21.723	22.0687	22.287	20.749	19.6257	19.9571	20.1354	20.7843	20.3908	20.8646	20.8658	20.9038	20.2575	20.1733	20.4345	20.2643	20.2055	20.9558	20.8501	21.7337	21.3775	21.0923	20.9251
NEBU-C3848	9.79128	18.2647	18.198	17.9276	18.057	18.0851	17.9985	17.639	17.9754	17.8856	18.1218	17.9193	18.1086	18.3229	18.3282	15.3045	14.6534	15.5408	15.2965	15.5539	15.2166	15.3922	15.7593	15.2949	15.6635	15.7027	14.7975	15.268	14.8226	17.5001	17.1337	17.362	17.2014	17.5821	17.4	17.3795	17.5911	17.5567	17.1339	17.2204	17.4976	17.3395	17.3626	15.9887	15.9617	16.5541	16.5487	16.7738	16.0758
NEBU-C3901	8.39538	21.1559	21.7444	21.3491	22.7175	21.4229	20.0794	21.5729	21.5235	21.4079	21.09	21.719	21.4819	23.2814	21.9234	21.769	20.7193	21.8434	21.112	21.4555	21.6412	21.2981	22.1805	21.6448	21.8611	21.7809	21.2198	21.6497	21.5339	18.7484	18.1905	18.645	20.275	19.0472	18.3204	20.4219	20.7229	20.0034	18.1448	18.5757	18.6035	18.4602	18.8844	19.7756	19.8238	20.7669	20.3596	20.0943	19.8232
NEBU-C402	7.62578	20.1518	21.0405	20.5818	21.3796	20.3571	20.5836	20.546	20.5114	20.2983	20.0932	20.5577	20.5255	21.7459	20.7825	20.7103	20.0504	20.7034	20.2349	20.503	20.4287	20.7546	21.0744	20.6109	20.9093	21.0757	20.0261	20.7074	20.2828	15.3626	15.2334	15.3955	15.6389	16.1254	15.5056	15.8869	15.9024	15.7684	15.3017	15.5133	15.5231	15.2651	15.6246	17.3627	17.2311	17.8847	17.5075	17.2756	17.122
NEBU-C4090	6.88689	15.4118	15.5417	15.7461	16.2424	15.7571	14.6196	15.7995	15.6771	15.439	15.1316	15.7092	15.5603	16.7565	15.9048	16.3657	15.5347	16.3496	16.2135	16.0457	15.7988	16.6149	16.6283	15.9482	16.3405	16.3708	15.9835	16.2235	15.9892	17.228	16.4393	16.8346	17.1859	17.3356	16.9285	17.2955	17.3644	17.1768	16.7569	16.867	17.1009	16.7545	16.5177	16.132	16.586	17.505	17.1953	17.2844	16.2678
NEBU-C4241	23.7871	18.6276	18.4471	18.8497	18.2315	18.5247	17.9261	18.3238	18.1827	18.4501	18.4123	18.1188	18.2516	18.7648	18.4234	17.0162	16.5552	17.0587	16.6721	16.8778	16.7986	17.1715	17.1421	16.6638	17.1876	16.9849	16.5453	17.0297	16.7752	17.2707	17.3402	17.8723	18.884	17.9787	17.1453	18.5867	18.3906	18.4983	17.2087	17.6186	17.5285	17.5447	18.1798	19.5444	19.3232	20.0649	19.7829	19.4526	19.6308
NEBU-C4521	7.06463	21.5523	22.4554	21.7299	22.8316	21.8967	21.5688	21.8964	21.8733	21.3739	21.5193	21.9678	21.5928	23.6458	22.5663	20.2093	19.467	20.4185	19.904	20.1466	20.1082	20.258	20.6658	20.2998	20.5655	20.6916	19.7495	20.3253	20.0718	21.2822	20.9996	21.6056	21.846	22.1687	21.5229	23.2458	22.9329	23.1049	21.0036	22.1247	21.0219	21.1165	21.787	22.8818	22.3163	23.6989	23.251	23.1891	22.8546
NEBU-C4559	10.3385	20.6267	20.933	20.8154	21.5672	20.8704	19.836	20.9628	21.0233	20.7813	20.6047	20.8752	20.792	22.3078	21.1896	20.2882	19.3129	20.3185	19.6771	19.9322	20.3671	19.7504	20.5432	20.1711	20.4535	20.4179	19.7453	20.3424	20.1761	19.4517	18.4135	18.0192	18.1164	18.4379	19.2469	18.563	18.6948	18.9637	19.207	18.5474	19.2407	19.1561	18.1543	18.6698	18.5771	19.464	19.0941	18.3029	18.8613
NEBU-C4611	7.36795	20.5344	20.7334	20.7136	21.1677	20.7111	20.1858	20.7345	20.8399	20.6222	20.4688	20.7663	20.4413	21.7718	21.012	19.9109	18.905	19.6163	19.1758	19.6104	19.5871	19.452	20.0458	19.6324	19.7702	19.9628	19.09	19.6477	19.4813	19.8287	18.9786	19.2611	20.0858	20.1902	19.92	20.6252	20.596	20.5385	19.0738	19.7564	19.6651	19.5003	19.2412	19.9168	19.6804	20.8574	20.3034	20.267	19.879
NEBU-C4822	13.5951	13.5293	14.0603	14.2489	14.2214	13.4891	13.818	13.3911	13.5899	14.1246	13.9527	13.824	13.9402	14.7058	14.4727	14.5671	14.0983	14.9031	14.2908	14.745	14.7499	14.7134	15.0215	14.9729	14.912	15.1815	14.362	14.741	14.533	14.3598	14.1677	14.6646	14.6032	14.5229	14.5225	15.2847	15.2915	15.4715	12.7919	14.6812	14.5571	13.1238	14.4912	17.1379	17.0446	17.3833	17.2847	17.339	17.1505
NEBU-C488	18.6326	18.863	19.411	18.5503	19.5612	18.2637	18.6922	18.8078	18.8517	18.5929	18.4382	18.8059	18.8554	20.3089	19.129	18.982	18.8377	19.2293	18.9205	19.0956	19.0276	19.1294	19.9488	18.9827	19.4658	19.4113	18.5355	19.024	18.9914	17.484	17.0731	18.1229	19.6674	19.2565	17.4197	19.9995	19.7851	19.7543	17.1995	18.1477	17.47	17.4332	18.2078	19.6614	19.557	20.8548	20.5291	20.2215	19.8822
NEBU-C5103	16.9806	19.9544	19.8551	19.877	20.0259	19.6822	19.3363	19.7292	19.8373	19.8039	19.5203	19.6353	19.6644	20.334	19.9154	19.9222	19.6151	19.9934	19.4946	19.805	19.964	19.8055	20.0566	20.151	20.0033	20.193	19.4548	20.1816	19.9356	20.0067	19.7095	20.1249	19.6166	20.1811	20.1558	19.9376	20.0963	20.2005	19.5038	19.8879	20.0776	19.9995	19.9709	20.323	20.651	20.8793	20.4736	20.1882	20.1632
NEBU-C5348	7.81957	20.9421	21.0878	21.1729	21.3077	21.1365	20.5458	21.0346	21.0745	21.0525	20.6765	20.9158	20.9427	22.0833	21.2395	20.6382	19.8279	21.0792	20.4277	20.6859	20.4788	20.6325	21.1539	20.6204	20.9877	21.0368	20.339	20.5157	20.7005	20.1626	19.7087	20.0008	20.0097	20.4969	20.1683	20.5253	20.7997	20.7714	19.495	20.0109	19.9251	19.748	19.8785	21.615	21.3365	23.0015	22.4582	22.2194	21.6153
NEBU-C5523	11.0561	20.7626	20.8623	21.0377	21.4643	20.9746	19.9969	20.911	20.9785	20.9375	20.4379	20.5739	20.5113	22.179	20.913	20.6351	19.8891	20.8982	20.2013	20.6346	20.2482	20.585	20.8719	20.6382	20.7372	20.7722	19.9498	20.7283	20.1991	19.7424	19.214	19.4845	19.6154	19.8433	19.482	19.8214	19.834	19.95	19.1998	19.5399	19.47	19.3858	19.6182	19.8423	20.4707	20.6547	20.5614	20.0377	20.2223
NEBU-C5628	18.2748	20.5869	20.5509	20.7647	20.797	20.5992	20.0165	20.4985	20.5439	20.5424	20.3365	20.442	20.3846	21.416	20.6689	20.0408	19.4828	20.1299	19.7169	19.9956	19.7196	20.0459	20.2736	19.84	20.1828	20.2458	19.5355	19.98	19.7627	19.7089	19.1971	19.5817	19.254	19.6758	19.5742	19.4316	19.7941	19.6695	19.3898	19.517	19.7369	19.5777	19.5789	22.0934	21.5937	22.2603	22.1127	22.2189	22.007
NEBU-C6121	6.00042	22.0571	22.3489	22.1492	22.9211	22.0639	21.7668	22.3551	22.2309	22.3274	21.8292	22.3431	22.2207	23.7685	22.2764	22.2671	21.372	22.3639	21.7354	22.0401	21.8093	22.0792	22.6662	22.0196	22.3089	22.4402	21.6006	22.0987	21.8643	22.0313	21.0346	21.5038	21.8121	22.3447	21.7019	22.3014	22.4885	22.4093	21.4586	21.8798	21.521	21.5595	21.5541	22.1257	21.9294	23.0041	22.4535	22.34	21.9878
NEBU-C6448	15.7739	20.8689	21.2039	21.0902	21.5385	21.1163	20.7212	20.8177	21.3588	20.8907	20.7891	20.6531	21.1081	21.8366	21.4282	21.6358	21.4606	21.6989	21.5581	21.7502	21.4734	21.7587	22.2252	21.4308	22.2075	21.8753	21.3799	21.671	21.5644	20.2047	19.8321	20.292	20.372	20.523	20.2956	20.4122	20.6265	20.606	19.9136	20.2246	20.2743	20.0493	20.5386	20.1068	20.3098	20.6274	20.5116	19.9795	20.1735
NEBU-C650	11.4331	20.0241	19.9661	20.1467	20.5449	19.9211	19.6283	20.0701	19.9598	19.9358	19.6599	19.8052	19.9758	21.3195	20.0631	18.7763	18.1554	18.8403	18.3569	18.7116	18.257	18.9552	19.1955	18.5536	18.8427	18.8824	18.1148	18.5568	18.3339	18.8282	18.4642	18.7116	18.6281	19.0087	18.8594	18.3645	18.897	18.7863	18.331	18.5661	18.9414	18.8464	18.8337	19.4762	19.8095	20.2091	19.92	19.6004	19.9622
NEBU-C716	10.1949	20.1394	20.0737	20.1253	20.1526	20.0793	19.7167	19.9154	19.8643	19.9692	19.777	19.903	20.0337	20.5151	19.9181	20.3852	19.7355	20.3048	19.837	20.2887	19.9547	20.394	20.6504	20.1068	20.4449	20.5637	19.9065	20.1561	20.0721	21.7118	21.0923	21.6509	21.2495	21.4943	21.714	21.3739	21.5575	21.5001	21.1879	21.4356	21.6616	21.3949	21.6217	18.042	18.1076	18.7069	18.3101	17.7582	18.1658
NEBU-C784	13.6896	17.5817	17.6657	17.507	18.0733	17.7611	17.1822	17.3487	17.1501	17.8226	17.7401	18.0978	17.8675	18.3902	17.8252	18.121	17.4151	17.6395	17.6603	17.9531	17.2557	17.806	17.9006	18.1567	17.9587	18.3513	17.3467	17.6793	17.9437	15.8098	15.4847	15.7977	15.4343	15.633	15.9045	15.5279	15.721	15.8746	15.5715	15.8659	15.811	15.7183	15.7051	17.5279	17.6711	17.7896	18.0088	17.003	17.8928
NEBU-C959	14.8649	18.7078	18.639	18.651	18.8936	18.3998	18.0705	18.2728	18.4966	18.4801	18.319	18.3696	18.5088	19.3301	18.8048	18.6047	18.2471	18.7377	18.378	18.7729	18.4194	18.6535	19.0816	18.7364	19.0085	18.8391	17.974	18.8203	18.7058	19.8072	19.5818	19.8236	19.9323	20.1031	19.9017	19.8889	20.3017	20.0431	19.55	19.7691	19.9769	19.8288	19.8125	18.9765	18.9731	19.8003	19.3912	19.1961	19.1491
RYR1-C1268	31.4928	17.3123	17.049	17.495	17.1643	17.3093	16.9758	17.1636	17.1268	17.2298	17.0642	17.0492	17.04	17.5677	17.1726	18.796	17.9174	18.919	18.556	18.888	17.4559	19.2273	18.4628	18.4691	18.7669	19.0132	17.7679	18.5754	18.0447	17.1534	16.6052	16.8244	16.3275	17.0953	17.0067	16.9606	17.1017	16.8748	16.4626	16.9847	17.1674	17.2076	16.8805	18.4582	18.5464	19.0334	19.3601	18.3058	18.5524
RYR1-C1673	19.8539	15.3169	15.3084	15.2805	15.3048	15.1208	14.5599	14.88	15.0551	15.2266	14.8879	15.0714	14.8528	16.2342	15.3172	16.619	16.4586	16.7759	16.413	16.5728	16.6178	16.4255	17.2074	16.9089	16.8266	17.0051	16.016	16.76	16.6064	16.7132	15.7959	16.2291	15.4381	16.7316	16.7094	17.0643	17.0066	16.7198	15.5806	16.0319	15.9472	16.3431	15.8531	17.0096	17.1052	18.2002	18.1663	17.6872	17.4455
RYR1-C208	32.8096	18.4499	18.5117	18.9955	18.0533	18.5712	18.4667	18.0135	18.2345	18.6833	18.4024	18.5472	18.3793	19.0389	18.4901	17.9755	18.5109	18.2705	18.025	18.0531	18.0759	18.101	18.2613	18.8659	18.5331	18.7335	17.8215	17.9067	18.4755	18.3065	18.4417	17.6972	18.1258	18.5933	18.1426	18.1899	18.3604	17.9451	18.463	18.0258	19.2369	18.3694	18.7263	17.9596	17.9736	18.4557	18.4174	17.7979	18.5996
RYR1-C2237;C2240	12.0721	17.871	17.5205	18.0892	17.5845	17.6732	17.1017	17.6401	17.59	17.9607	17.6332	17.6296	17.7358	17.8228	17.6754	17.7149	17.2643	17.8998	17.5923	17.7219	17.3074	17.8796	18.236	18.1291	17.9489	18.0622	17.3895	17.7754	17.4704	17.3699	17.1596	17.3449	16.8733	17.2279	17.3968	17.094	17.2213	17.1697	17.0189	17.0016	17.216	17.3728	17.2686	17.8229	17.9102	18.2709	18.1373	17.3323	17.861
RYR1-C252	39.919	14.3579	14.0489	14.8541	14.4041	15.1496	14.5151	15.945	16.0759	17.7042	14.6375	15.3097	14.9027	16.9984	14.7985	16.9803	16.5057	17.0582	16.9929	16.8709	16.8063	17.1963	17.3626	17.28	17.1817	17.4963	16.6194	17.6676	16.7404	18.9052	18.6791	19.2295	19.0196	18.9999	18.9608	19.0043	19.0898	19.2653	18.5405	18.8707	18.9124	19.2666	19.1139	19.0732	19.1428	19.3935	18.9946	18.6299	19.0763
RYR1-C314	18.1816	20.601	20.6443	20.4459	21.1701	20.23	20.1682	20.0764	19.9917	20.5303	20.1266	20.3946	20.3024	21.1852	20.5858	18.7646	18.446	18.624	18.4694	18.2912	18.6274	18.809	18.984	18.7452	18.8248	18.836	17.9102	18.4337	18.6734	19.1465	17.822	18.8104	18.6881	18.7203	18.4861	19.2709	19.0015	19.4033	18.1927	18.2224	18.4805	18.3085	18.7952	19.1238	19.2659	19.662	19.7853	19.0352	19.3082
RYR1-C3170	19.3981	18.0666	17.6729	17.733	17.4728	17.4942	16.936	17.2457	17.2558	17.7063	17.7571	17.4665	18.0192	18.2291	17.7055	17.9149	17.2433	17.9401	17.4931	17.5655	17.3012	17.7431	18.1824	17.9527	17.8744	18.1211	17.2454	17.6921	17.6927	17.4794	16.9371	17.204	16.7045	17.6312	17.5547	17.622	17.479	17.2743	17.0224	17.1919	17.1774	17.4083	17.3419	17.9216	18.1017	18.457	18.4428	17.8488	18.2232
RYR1-C3216	24.4178	19.2339	18.8476	19.1977	19.0435	19.2196	18.3875	18.9032	19.0471	19.2411	18.9057	18.8205	19.0405	19.2476	19.0032	18.5018	17.8681	18.4943	18.1907	18.1576	17.8807	18.5307	18.7353	18.5101	18.6136	18.6052	17.9753	18.4107	18.2021	18.0869	17.8805	18.0738	17.928	17.7711	18.0211	18.0586	18.1889	18.1035	17.6203	17.7769	18.0927	18.0088	18.0959	19.1661	19.0305	19.6561	19.4428	19.1288	19.0429
RYR1-C35	25.7114	18.1888	18.4229	18.445	18.1595	18.2255	17.5904	17.9427	18.0974	18.1849	17.935	17.8511	18.0148	18.9101	18.4991	18.8827	18.3397	19.0138	18.5404	18.8686	18.2293	18.8371	18.9496	18.8604	19.0364	19.2677	18.1331	18.886	18.458	19.2578	18.9438	19.2179	18.3738	19.3205	19.5082	19.4939	19.6364	19.2853	18.6293	19.0883	19.0597	19.1064	18.9888	18.6659	18.3573	18.9275	18.7559	18.154	18.7043
RYR1-C3635	18.5052	17.4011	17.9105	17.6429	17.7059	17.5608	17.1769	17.3465	17.4274	17.689	17.5207	17.4687	17.4949	18.2848	17.8716	17.8925	17.7429	17.975	17.5276	17.6071	17.7829	17.6869	18.1498	17.9084	18.0242	18.1351	17.3638	17.8196	17.7615	19.0016	18.5396	18.883	18.4581	18.8261	19.4333	19.4512	19.3285	19.3682	18.5294	18.5329	18.7529	18.8514	18.9116	17.821	17.6331	18.1332	18.0051	17.5329	17.7518
RYR1-C905	19.7835	16.6012	16.2317	16.5579	16.1333	16.1945	15.4012	16.0648	15.9287	16.6683	16.0098	15.9141	16.0536	16.7579	15.9655	15.5667	15.6526	15.7621	15.7397	15.7963	15.5008	15.9358	16.0559	15.8864	15.8655	16.0309	15.1856	15.6976	15.621	15.8886	15.7827	15.7096	14.8828	16.2058	15.699	15.6929	16.6035	16.163	15.1279	15.9517	15.9217	15.4115	15.4209	16.6709	16.8509	17.1165	17.1466	16.367	16.6795
ACTN2-C161	26.3343	25.2439	26.0704	25.3689	25.8791	25.33	24.5049	25.4825	25.8938	25.4022	25.3433	25.499	25.5616	26.3123	26.0807	25.1247	24.3831	24.9987	24.7263	24.8378	25.0471	24.8358	25.1063	24.8247	24.9878	25.1414	24.5546	25.0281	24.791	23.2081	23.0348	23.1315	22.8062	23.2865	23.4056	23.5329	23.249	23.4892	22.9346	23.2398	23.1786	23.1962	23.0487	25.2282	24.8042	25.7431	25.6058	25.1959	25.122
ACTN2-C187	36.8865	22.6611	23.5386	22.9659	23.1271	22.7238	22.1907	23.1253	23.3103	23.0993	22.6337	22.8515	23.0383	23.8936	23.6464	23.4313	22.3667	23.5045	23.3444	23.201	23.4691	23.0756	23.6509	23.3321	23.5597	23.3542	22.9773	23.5572	22.8386	23.8315	23.7809	24.0949	23.8756	24.7279	23.4882	24.7427	24.5922	24.7418	23.6174	23.9553	23.9415	23.8151	23.9167	24.0488	23.4034	24.6113	24.2713	24.3976	24.4397
ACTN2-C251	21.9784	22.4321	22.6286	22.3905	22.8903	22.2155	21.9461	22.1212	22.5474	22.3521	22.0487	22.2263	22.4063	22.8909	22.8154	22.8807	22.5205	22.6659	22.4856	22.7684	23.0839	22.5864	23.1288	22.9291	22.8819	23.2341	22.4206	22.9834	22.8258	23.3565	23.3112	23.28	23.4526	23.4106	23.7208	23.2945	23.253	23.3793	23.096	23.2206	23.4364	23.4219	23.2707	23.1605	22.8715	23.4676	23.3774	23.2171	23.1186
ACTN2-C270	53.6151	18.8902	19.5777	19.1409	19.5591	19.1028	18.7274	19.1496	19.5884	19.026	18.8425	19.1952	19.0896	20.1411	19.5866	20.7962	19.3472	20.6808	19.9398	20.4678	20.5025	20.2445	20.3827	20.6551	20.7128	20.7096	19.9206	20.6182	20.1878	17.4817	17.5665	18.0482	20.1239	17.8611	17.0279	20.3355	19.7735	20.1235	17.1043	17.6902	17.5059	17.4457	18.0738	18.7475	19.0759	20.1973	19.6866	20.0269	19.317
ACTN2-C339	17.3407	24.2026	24.7465	24.1217	24.4835	24.1561	23.6127	24.2302	24.4222	24.182	24.0805	24.3849	24.4514	25.3377	24.5824	25.4822	24.5154	25.5422	24.5418	25.1559	25.2377	24.9146	25.2431	25.6034	25.2361	25.7354	24.7732	25.567	25.0842	25.1901	24.5274	24.2017	24.1422	25.0329	24.9741	25.1713	24.7674	25.2722	25.06	24.4311	24.9554	24.9733	24.4097	25.9415	25.3004	25.7336	25.7495	25.14	25.8469
ACTN2-C48	29.8313	23.4135	24.1854	23.7999	24.1878	23.7137	23.26	23.8829	24.1679	23.7615	23.6642	23.989	23.8835	24.7258	24.4258	24.3726	23.7696	24.5429	24.0438	24.2037	24.385	24.436	24.3169	24.5161	24.2951	24.5094	24.0255	24.5208	24.2491	24.1687	24.1569	24.3588	24.7168	24.8338	24.2234	25.1563	24.9072	25.0953	24.058	24.4397	24.3086	24.3974	24.4153	24.8039	24.387	24.8476	25.0826	24.655	24.7905
ACTN2-C487	25.4198	22.6418	23.3675	22.9449	23.5075	22.7115	22.6628	23.2161	23.3443	22.9328	22.7853	23.3335	23.005	24.1193	23.5448	24.9012	23.5502	24.5569	24.1111	24.2347	24.3816	23.9498	24.7491	24.3758	24.4541	24.375	23.8151	24.4236	24.0859	25.7571	25.3675	25.4316	25.808	26.5684	25.1348	26.2896	26.0458	26.3823	25.541	25.7666	25.8529	25.5716	25.6713	24.4363	24.2163	25.1249	24.5888	24.7014	24.9038
ACTN2-C781	38.675	25.7775	25.4562	25.6386	25.495	25.331	23.9009	25.3076	25.2624	25.4962	25.4508	25.1971	25.0896	25.7986	25.1002	25.3046	24.5845	25.7373	25.3867	25.285	24.7308	25.5262	25.7979	24.9616	25.7489	25.6485	24.4456	25.0342	24.8296	23.9368	23.9834	24.1757	24.147	24.2938	23.8324	24.2256	24.2937	24.3877	23.9437	24.0235	24.1205	23.9946	24.3503	24.9927	24.5998	25.345	24.9879	25.0913	24.9562
ACTN2-C862	34.081	27.2582	26.8661	27.7186	26.7072	27.2421	25.8779	27.043	26.9481	27.227	26.3373	26.8462	26.5884	27.393	26.8322	27.7525	26.6736	27.9218	27.2074	27.8682	26.8881	27.8779	27.5899	27.5632	27.7426	28.0253	26.7894	27.5632	26.8348	27.4318	27.571	27.2834	27.7949	27.3612	27.604	27.0305	27.8421	27.2799	27.4649	27.1142	27.8181	27.2687	28.0326	27.3051	27.8215	27.6696	27.2461	26.9937	27.4983
TNNI2-C134	10.8362	23.2761	23.194	23.2564	22.5638	23.6265	23.0036	22.1854	21.7061	23.0796	23.018	23.3863	23.5555	22.7506	22.5493	22.8031	23.1404	22.5825	23.0789	22.9176	22.4275	23.0296	23.29	23.6746	23.3924	23.4896	22.5	22.2737	23.2722	19.8145	19.9249	20.2166	20.3743	20.0952	20.5909	22.0509	21.6835	20.927	20.1967	20.4382	19.8411	20.2265	20.845	22.7641	21.6946	23.0916	22.3539	21.9967	22.4085
TNNI2-C49	44.1822	22.29	21.8723	22.3155	21.6111	22.3358	21.6129	21.4549	21.2969	22.067	21.9309	21.9595	22.1848	21.7	21.6521	22.4802	22.3938	22.3649	22.6057	22.62	21.9265	22.7845	22.9041	22.7362	22.8148	22.9197	21.9332	22.2525	22.4311	22.7243	23.1022	23.1787	22.144	22.7253	23.3269	23.2433	23.1436	22.6942	22.6411	23.0174	22.7203	23.077	23.3009	22.9676	22.5827	23.2078	23.0766	22.5565	23.2462
TNNI2-C49;C65	12.4414	21.9377	21.8058	22.063	21.4961	22.1583	21.5397	21.4955	21.4227	21.8636	21.6744	21.6988	21.7828	21.7566	21.6856	22.3677	22.3259	22.2095	22.4841	22.4292	21.9418	22.6659	22.7445	22.447	22.7118	22.7957	21.8662	22.1794	22.491	22.3262	22.8724	23.1585	21.9948	22.7718	22.8965	23.2373	23.1162	22.6278	22.2573	23.1374	22.4475	22.68	23.4072	22.9472	22.7272	23.161	23.0994	22.4458	23.2216
TNNI2-C65	91.1247	22.978	22.4494	22.9185	22.1496	22.9988	22.1321	22.107	21.9076	22.6461	22.5107	22.5254	22.8075	22.3366	22.226	22.7786	22.717	22.7047	22.9329	22.9763	22.221	23.0529	23.2271	23.1509	23.1505	23.3348	22.2002	22.5085	22.8391	23.2066	23.912	23.9052	22.4343	23.3934	24.135	24.0403	23.8058	23.3766	23.298	23.8116	23.2015	23.8544	23.9818	25.1549	24.2985	25.2461	25.055	24.4974	25.3354
MYOM1-C1160	21.4478	18.6698	18.6705	19.0011	18.625	18.8662	17.9837	18.5818	18.8167	18.7972	18.2866	18.4892	18.3354	18.9963	18.4809	20.0169	19.2575	20.0408	19.6532	19.9276	19.5396	19.7859	20.2141	19.6749	20.1034	20.1114	19.4584	19.9674	19.8087	20.0818	19.8799	20.2051	19.8828	19.9863	20.0824	20.0325	20.0542	20.2423	19.7265	20.0615	20.0437	20.2504	20.2783	20.624	20.4833	20.7415	20.726	20.2125	20.3034
MYOM1-C1210	6.64276	19.3081	19.3098	19.3586	19.4025	19.3718	18.8901	19.2298	19.4069	19.3274	19.0053	19.1784	18.9356	19.8873	19.4624	17.2916	16.0779	17.7041	16.7551	17.2299	16.9522	16.8591	17.6358	17.7718	17.3095	17.2789	16.8635	17.131	17.0209	19.5291	19.151	19.4532	19.0736	19.8558	19.2366	19.5571	19.4429	19.7827	19.096	19.4476	19.2585	19.1132	19.4338	20.1148	19.8657	20.3214	20.3812	20.094	19.7448
MYOM1-C1411	22.239	21.7618	22.1724	21.8835	21.713	21.4872	21.1849	21.1468	21.7742	21.7553	21.4876	21.597	21.4571	22.8893	21.778	19.8057	19.0657	20.4432	20.0366	20.022	20.6313	19.8103	20.4359	20.2307	19.8387	20.399	19.8127	20.2556	20.0469	20.1831	20.441	21.3035	21.0419	21.3246	20.005	22.0049	21.5873	22.0151	19.6935	21.052	19.9758	20.0748	21.0378	22.5697	22.1321	22.9373	22.8182	22.6869	21.9587
MYOM1-C1619	11.2484	19.7554	19.9682	19.954	19.9882	19.7246	19.0947	19.8591	19.9201	20.068	19.5862	19.9027	19.9526	20.8516	20.165	20.2247	19.2034	20.5405	19.756	20.2216	20.2134	19.9809	20.5719	20.3558	20.1511	20.3178	19.8122	20.1507	20.2147	19.8402	19.4233	19.915	19.9132	20.0039	19.6469	20.1851	20.1072	20.3194	19.4322	19.5481	19.6964	19.6969	19.8373	20.6707	20.3604	20.9375	21.1917	20.4163	20.2236
MYOM1-C298	25.32	17.2291	16.915	16.9974	17.1508	17.0631	16.2977	17.0168	17.211	17.0464	16.6747	16.9859	17.2174	17.8073	17.4908	18.115	17.7257	18.4149	17.6061	18.1126	18.0226	18.0695	18.5579	18.1508	18.0988	18.3179	17.5522	18.0477	18.1525	17.19	17.1976	17.5533	17.394	17.354	17.1176	17.5228	17.6112	17.7784	17.1489	17.0546	17.5777	17.2283	17.3905	16.8911	17.2058	17.116	17.1357	16.6866	17.0982
MYOM1-C342	16.1966	18.6276	18.1576	18.4083	17.9474	18.296	17.64	18.1231	18.5064	18.4422	18.012	17.9932	18.1406	18.5475	18.0295	19.5009	18.903	19.4671	19.1176	19.2425	18.8263	19.5994	19.5808	19.2441	19.2016	19.3808	18.9335	19.1253	18.9636	18.3506	18.2174	18.6057	17.3319	17.5476	18.2789	18.2012	18.5247	18.125	17.7255	17.7433	18.4893	18.2639	18.2769	17.8613	16.8861	16.9823	16.5275	17.8378	16.6595
MYOM1-C426	17.9072	16.8673	16.8961	17.019	16.7336	16.7299	16.5821	16.5493	16.6548	16.8758	16.4763	16.5553	16.5576	17.588	16.8169	15.9554	15.597	16.0492	15.6988	15.8911	16.1031	15.8912	16.2859	15.8144	16.1116	16.2945	15.7497	15.8469	15.8787	18.324	17.8687	18.598	17.9005	18.4243	18.1025	18.4378	18.4621	18.7517	18.0221	18.2084	18.3016	18.1067	18.0868	22.0465	21.5912	22.3764	22.4364	22.3411	21.3001
MYOM1-C518	17.3265	19.6622	19.6197	19.6232	19.5619	19.8023	19.2006	19.6814	19.8858	19.6749	19.2196	19.4915	19.3928	19.9335	19.75	20.0541	19.2916	19.7744	19.3938	19.767	19.6963	19.8717	19.8869	19.6895	19.8074	20.018	19.5635	19.979	19.6432	19.6905	19.2054	19.4449	18.433	19.2658	19.518	18.9977	18.8072	19.2873	19.3445	19.3347	19.4636	19.5267	19.4926	20.0761	19.5807	20.0955	19.9939	19.5706	19.7675
MYOM1-C676	9.73402	18.7466	18.7007	18.8534	18.719	18.8799	17.9485	18.5792	18.6846	18.8573	18.3623	18.6878	18.4707	19.4577	18.8739	18.6644	17.5965	18.799	18.0247	18.6219	18.4518	18.1765	19.0193	18.6844	18.534	18.7703	17.9833	18.5278	18.3439	19.8879	18.9215	19.0024	18.9264	19.6857	19.1543	19.9953	19.4822	20.2936	19.3682	18.8047	19.4045	19.397	18.7497	19.2504	18.8573	19.0944	19.0669	18.1132	18.7517
MYOM1-C714	25.6505	19.0522	18.9516	19.1308	18.9675	19.1365	18.437	18.9207	18.9921	19.1778	18.7754	18.9832	18.8819	19.5694	18.9825	18.7576	18.4915	18.8594	18.556	18.6473	18.3736	18.5738	19.0283	18.7448	18.7776	19.0428	18.433	18.6647	18.786	20.1999	19.1905	19.0807	18.7686	19.7444	19.6791	19.6039	19.3969	19.8335	19.9007	19.2519	19.7205	19.7094	19.2235	19.8173	19.631	19.8251	19.8846	19.3229	19.603
MYOM1-C786	35.8716	18.3946	18.4619	18.5471	18.3161	18.465	17.9673	18.114	18.2798	18.4238	18.1948	18.1352	18.1198	18.7513	18.4669	18.6598	18.2115	18.7366	18.5081	18.5257	18.7569	18.6275	18.7219	18.6176	18.6309	18.8706	18.5513	18.8098	18.7789	20.6277	20.323	20.5521	20.2975	20.9839	20.4627	20.9424	20.666	20.9979	20.1167	20.6148	20.4113	20.0606	20.4562	20.8955	20.6661	21.1466	20.9983	20.815	20.334
MYOM1-C798	42.4229	21.2665	21.6527	21.3406	21.7983	21.3555	20.6662	21.2538	21.5572	21.5126	21.3806	21.4144	21.3465	22.445	21.9849	19.8248	19.453	20.1382	19.6551	19.7354	20.2323	19.6404	20.0875	20.1922	20.0444	20.1727	19.9216	20.0644	20.1909	20.5357	20.4589	20.9151	20.6193	20.6309	20.6949	20.6541	20.7949	20.7244	20.3339	20.5653	20.5943	20.6013	20.84	22.0844	21.6941	22.4596	22.3251	21.9238	21.5869
MYOM1-C9	16.561	17.2547	16.7511	16.8456	16.7279	16.6544	16.6887	16.7007	16.5104	16.6956	16.6863	16.6817	16.6499	17.2754	16.8303	15.7172	15.614	15.6406	15.4748	15.6197	15.5401	15.8015	16.185	15.854	15.862	15.9972	15.4508	15.7463	15.5497	15.54	15.0715	15.0631	15.1305	15.2701	15.3713	15.3915	15.1915	15.4174	15.4386	15.1635	15.2555	15.5146	15.2481	15.7995	15.9547	16.068	15.7548	15.5415	15.7221
MYOM2-C1144	24.1686	19.4373	19.4789	19.6888	19.2663	19.5011	19.0338	19.3424	19.3246	19.501	19.0448	19.2991	19.1752	20.0235	19.6979	19.8	19.5747	20.0252	19.7168	19.7932	19.725	19.9999	20.1299	19.9207	20.0615	20.2347	19.3995	19.865	19.7385	21.2072	21.3248	22.0259	20.8187	21.5026	21.4524	20.9205	21.4338	21.369	21.1293	21.5397	21.4219	21.2456	22.1764	20.3906	20.9789	20.8	20.8262	20.0016	20.7302
MYOM2-C1183	23.612	20.8085	21.1761	20.7691	21.1618	20.8937	19.9789	20.7804	20.9854	20.8575	20.7382	20.9331	20.4872	21.7583	21.2741	25.2831	23.8739	25.1368	24.3346	24.7668	24.8969	24.4508	25.1652	24.9749	24.7559	24.8755	24.5226	24.6448	25.071	16.2828	15.978	16.4597	15.9509	16.3529	16.4003	16.1849	16.3199	16.4516	16.3145	16.1083	16.5374	16.1504	16.4246	17.6326	17.6495	18.0583	17.9035	17.4175	17.6386
MYOM2-C1242	19.8483	22.055	22.1219	22.1181	22.0492	22.1868	21.1445	22.1028	22.1465	22.0873	21.7342	21.916	21.6318	22.6758	22.1697	22.4177	21.4464	22.2054	21.9702	22.3388	21.8617	22.1916	22.5282	22.0267	22.0903	22.1202	21.8515	22.2447	22.0702	20.38	20.1349	20.6834	20.3575	20.7035	20.1975	20.5957	20.4302	20.7833	19.8172	20.4809	20.1162	20.401	20.5922	21.4765	21.339	21.9404	21.6659	21.4515	21.3448
MYOM2-C1265	14.4452	21.1766	21.8786	21.4415	21.8373	21.4359	20.7087	21.5495	21.7468	21.5726	21.1889	21.7106	20.8804	22.4608	21.7015	21.7305	20.6726	21.8117	21.0355	21.3955	21.5445	20.9889	21.8234	21.51	21.5424	21.4971	20.9619	21.3964	21.6672	20.0011	19.5373	19.7793	20.2978	20.6287	20.0107	21.2832	20.7261	21.0734	19.4549	19.7175	19.3714	19.8011	19.7771	20.7315	20.4644	21.2533	21.1269	20.8954	20.5037
MYOM2-C1291	34.5883	16.6191	16.487	16.4528	16.6951	16.2264	15.5897	16.1159	15.9551	16.5646	15.8617	16.2753	16.4133	17.1273	16.9305	18.2219	17.7592	18.4213	18.1282	18.3601	17.73	18.5212	18.5642	18.1367	18.4467	18.5256	17.8847	18.4297	17.95	21.41	21.2085	21.4232	20.8949	21.5896	21.35	21.2314	21.1197	21.4986	21.2882	21.2482	21.533	21.2521	21.5941	20.9122	20.9108	21.2091	21.0907	20.7113	20.9273
MYOM2-C1366	23.7732	18.9114	18.8106	18.957	18.9012	18.9554	18.8991	18.5303	18.8257	18.904	18.6517	18.5799	18.7292	19.275	19.1583	21.3123	20.3353	21.454	21.0431	21.0502	21.152	21.1814	21.6043	21.0249	21.2742	21.2789	20.8456	20.9811	21.1435	20.6301	20.7115	20.359	20.1957	20.5018	20.9801	20.9792	21.2333	20.8309	20.3776	20.2958	20.6054	20.3629	20.7769	19.558	19.3717	19.9015	19.705	19.5304	19.498
MYOM2-C174	19.7239	20.5803	20.4674	20.9167	21.1497	20.7524	19.8216	20.7793	21.004	20.9475	20.8321	20.7036	20.8303	21.4949	21.1522	20.7548	20.4924	21.254	20.8449	20.4184	20.8365	20.6239	21.4091	20.7296	21.022	21.1666	20.6782	20.7329	20.7826	20.6152	20.4428	20.9874	20.685	19.8924	21.1853	20.7471	21.0417	21.3283	20.3039	20.4829	20.2512	20.1233	20.5142	20.7855	20.4917	20.4074	21.5777	20.7142	20.5484
MYOM2-C195	19.8419	21.2593	21.0376	21.2152	20.9186	21.1421	20.1428	20.7925	20.883	21.3208	20.7651	20.8241	20.8621	21.6245	21.0712	21.082	20.3402	21.3321	20.8388	21.0199	20.72	21.0908	21.5487	20.9469	21.0813	21.2963	20.4827	20.8925	20.703	20.8113	20.6285	21.1242	20.8785	21.3977	20.8369	21.8909	21.4699	21.8702	20.4823	21.1547	20.995	21.0746	21.2037	21.6084	21.5172	22.2442	22.0566	21.5593	21.5116
MYOM2-C299	22.1137	21.1642	21.067	21.0164	20.8786	21.0293	20.6106	20.6877	20.7261	21.0785	20.6953	20.4627	20.8766	21.5281	20.984	21.1016	20.8324	21.4209	20.5773	21.0256	20.9552	21.0591	21.4177	21.2813	21.0836	21.3792	20.2912	21.1837	20.7392	20.1349	19.7189	19.9706	19.1411	19.6973	20.0958	19.898	19.5707	19.5528	19.6863	19.4988	19.7437	19.8062	19.7779	19.6631	19.6676	20.0817	20.1168	19.2609	19.8715
MYOM2-C422;C432	6.51826	17.3918	17.0306	17.6882	17.1401	17.4006	16.8629	16.9711	17.428	17.5111	16.9546	16.789	17.2225	17.7138	17.406	17.9973	17.3724	18.1661	17.6475	17.9708	17.7906	18.3618	18.1127	17.694	18.0152	18.2642	17.5534	18.3668	17.5111	18.6177	17.9458	17.9349	17.4559	18.1258	18.2897	18.0008	17.6846	17.745	17.8831	17.7464	18.3911	18.4097	17.9876	18.0232	18.2629	18.2581	17.863	18.2098	17.9812
MYOM2-C440	32.4232	24.338	24.6979	24.4111	24.5976	24.4249	22.9487	24.4127	24.1753	24.6319	24.0531	24.755	23.5896	25.7673	24.5182	22.8527	21.7237	22.8321	22.1207	22.4307	22.7365	22.09	22.9524	22.6257	22.5428	22.5479	22.2472	22.5221	22.8023	20.0912	19.899	21.4949	22.9251	22.7372	19.9309	24.2491	23.5745	24.2177	19.7597	21.3977	19.5298	19.8014	21.5897	22.7795	22.3663	23.5032	23.3645	22.6535	22.456
MYOM2-C68	9.33306	22.1005	22.3783	21.9228	22.4344	22.1511	20.3146	21.9478	22.1975	22.0474	21.9003	22.3174	21.8946	23.1309	22.5188	20.2874	19.1867	20.3607	19.531	19.8458	19.9847	19.5798	20.4635	20.2252	20.1159	20.2673	19.7537	19.818	20.0018	21.7515	21.3954	21.2032	21.3898	22.2942	21.636	22.3708	21.8502	22.4946	21.0102	21.2543	21.468	21.4441	21.1435	21.0136	20.938	21.7925	21.6187	20.9381	20.7807
TNNC1-C35	18.4485	26.731	27.5491	27.2257	26.8638	26.1055	27.1827	26.7195	27.3481	26.8713	26.249	26.72	26.5893	28.0513	27.6422	26.4814	26.1063	27.3104	25.8841	26.5036	27.6223	26.5349	27.2411	27.0582	26.5934	27.1376	26.0981	27.3306	25.7637	26.5978	26.3798	26.4699	27.5076	27.7465	26.2359	26.9647	26.8272	27.9261	26.531	26.5696	27.0949	26.4452	27.0888	25.8296	26.3195	26.1805	26.1579	26.2542	25.5394
ACTS-C12	29.0367	25.3085	25.3506	25.7354	24.9539	25.2996	25.1095	25.2183	25.3118	25.4398	25.1252	25.3725	25.2671	25.8189	25.4773	25.1219	25.2881	25.4106	24.9568	25.1492	25.2908	25.3551	25.7028	25.6327	25.59	25.4429	24.5328	24.9684	25.0125	24.5175	24.8645	24.975	24.4834	24.7622	25.1537	25.051	24.7266	24.9294	24.5228	24.7837	24.7879	24.8373	24.9802	24.564	24.2662	24.8969	24.7832	24.2219	24.8083
ACTS-C219	33.5278	29.023	29.5267	29.3889	29.1071	29.0768	28.9416	28.9976	29.2554	29.0621	28.8261	29.1984	29.0157	29.783	29.4465	29.2037	29.1097	29.4226	29.1388	29.2019	29.4315	29.2808	29.5377	29.7139	29.4661	29.6709	28.7338	29.278	29.1447	28.7444	29.0072	28.9767	29.2091	29.4369	29.1885	29.8001	29.3748	29.702	28.6111	29.1935	28.9836	28.9589	29.3022	29.2606	28.8535	29.4927	29.3958	29.0609	29.4139
ACTS-C259	48.6489	28.5537	29.1877	28.4691	30.0203	28.5324	27.9337	30.0895	29.2894	28.5687	28.3964	29.3986	28.9119	29.6234	29.4193	30.0535	28.4868	28.9062	28.3392	28.5493	28.968	28.4431	30.7685	28.7265	28.6976	28.6748	28.6119	28.7028	28.8985	26.8791	26.1721	25.7518	25.577	26.3645	26.9305	25.8143	25.944	26.0118	27.1292	25.8631	26.7557	26.6114	26.0651	26.3063	25.9052	26.5133	26.3292	25.7742	26.3116
ACTS-C287	17.4837	23.6847	24.4076	23.8051	23.8758	23.7484	23.9986	23.8867	23.9834	23.7148	23.4673	24.1705	23.9928	24.8462	23.9832	28.3483	28.4798	28.6316	27.9446	28.1329	28.792	28.2449	28.7326	29.0477	28.4914	28.9001	27.7677	28.3748	28.0037	17.1606	16.8929	17.1798	18.2067	16.9095	16.9397	17.9128	17.8089	17.7449	17.0282	17.0572	17.1522	17.1689	17.455	27.5298	26.6244	27.4463	27.3775	26.4184	27.4012
ACTS-C376	16.5941	18.4955	18.7946	18.7822	19.0299	18.9953	18.4601	19.0495	18.8608	18.8682	18.6156	18.9308	18.4103	19.4708	19.0011	18.3606	17.6012	17.9397	17.758	17.8592	17.7104	18.0875	18.5754	17.8063	18.1183	18.3459	17.7223	18.3252	17.9242	15.13	15.1258	15.5029	14.9277	15.2983	15.227	14.7623	15.0347	15.3007	15.0153	15.2365	15.3841	15.3741	15.3161	16.744	16.761	16.8915	16.688	16.0655	16.6322
ACTN3-C194	24.5274	17.193	18.394	16.914	17.6365	17.3552	14.5285	16.0627	15.9741	17.8733	19.2749	17.8873	19.0808	17.9277	18.2725	17.8429	17.5839	17.4808	14.5645	17.7088	17.2026	18.5723	17.6651	18.9783	15.0066	18.5575	18.6001	16.8931	19.3521	19.0667	19.0708	16.9941	17.4953	18.087	20.6934	19.101	19.3061	17.9267	18.0254	18.725	17.9104	19.0923	18.7791	22.5872	20.7387	17.3535	22.8772	16.6894	17.1903
ACTN3-C490	100	20.4257	20.7442	20.5045	20.2572	20.6292	19.5583	20.1602	20.8859	20.5199	20.844	20.5074	21.0345	20.6623	20.4778	22.0194	21.4451	21.4579	20.5782	21.6468	21.1874	21.8795	21.6236	22.5526	21.151	22.3894	22.1519	21.359	22.8298	21.0091	20.4854	17.9832	19.003	19.0875	22.351	20.5537	20.8519	19.7671	19.907	21.4437	19.0154	20.9578	19.8485	22.1522	20.4948	18.9572	21.8403	18.3688	18.3261
ACTN3-C490;C494	15.9733	19.0827	19.555	19.1378	18.9353	19.2784	18.7895	18.7656	18.9346	19.0507	19.4926	19.2548	19.4036	19.3945	19.1942	22.0632	21.6908	21.5907	21.155	21.8012	21.4391	22.1842	22.2017	22.2506	21.5441	22.2425	22.3925	21.7175	22.6687	21.1977	21.3665	21.7038	21.0927	21.3571	21.7989	21.1701	21.7466	21.3236	21.1833	21.4751	21.2342	21.4745	21.9446	21.43	21.1731	21.2404	21.367	20.5377	21.0303
ACTN3-C593	100	18.9198	19.8483	18.9636	19.1974	19.2316	17.6858	18.5497	18.6244	19.3838	20.3724	19.4781	20.4001	19.5885	19.4112	19.7765	19.5976	19.3188	17.7492	19.5105	19.1158	20.0202	19.5593	20.5956	18.2908	20.0876	20.3344	18.9568	20.9756	22.0644	21.9117	19.8297	19.9354	20.303	23.4954	21.571	22.1408	20.4448	20.5456	21.4056	19.8811	22.0927	21.6711	22.5121	20.9762	19.2902	22.6315	19.198	18.9474
ACTN3-C593;C601	24.9186	21.143	21.5462	21.1414	20.9133	21.4485	20.1966	20.8122	20.9248	21.3839	22.0393	21.3883	21.7175	21.1133	21.3179	21.0589	20.7989	20.6559	19.7941	21.0293	20.4301	21.3457	20.886	21.5699	20.2181	21.1613	21.6767	20.5767	22.1213	19.8745	19.8967	19.0324	19.264	19.0496	21.2027	19.822	20.3065	19.4692	19.359	19.3636	19.3064	20.1555	19.9135	21.436	20.4693	19.9259	21.451	19.3571	19.6437
ACTN3-C601	100	21.0251	21.8674	21.1818	21.1238	21.45	19.8845	20.6387	20.7723	21.5902	22.5117	21.6679	22.4657	21.5417	21.4321	20.9651	20.3487	20.501	19.1984	20.7044	19.9002	21.1635	20.4631	21.5931	19.694	21.1578	20.9762	20.1213	21.6383	22.4983	23.0287	21.9749	21.0923	21.7975	24.0383	22.4062	22.5968	21.4425	22.043	22.494	21.7117	23.1023	22.7946	23.2819	22.096	21.4658	23.3745	20.9307	21.504
ACTN3-C788	37.3276	21.5857	22.106	22.0644	21.722	22.1634	22.0078	21.4737	21.3689	21.9039	22.2267	22.1257	22.0316	22.4572	22.0651	22.5069	22.655	22.3543	21.9498	22.472	22.1626	22.6341	22.5378	23.2743	22.2495	23.0832	22.6473	22.2368	23.4703	22.0324	22.0054	21.1892	21.0485	21.2693	23.2443	21.9937	22.3646	21.5837	21.202	21.8375	21.2702	22.1468	22.185	24.0042	23.1017	22.6128	24.0681	21.9072	22.4668
ACTN3-C869	20.4652	19.4275	20.3168	19.3613	19.5584	19.6126	18.5301	18.9856	19.0965	19.6444	20.4551	19.7968	20.1937	20.1634	19.9579	21.1435	20.556	20.5416	19.4585	21.185	20.411	21.0781	20.7261	21.85	19.9126	21.4101	21.0712	20.3851	22.3075	21.2077	20.9936	19.3781	19.7523	20.1813	22.3866	21.3487	21.6365	20.5322	20.1399	20.6501	20.1773	21.2133	20.9603	22.7347	21.4865	20.1621	22.708	20.1403	19.7624
OBSCN-C105	36.2022	19.2557	18.9445	19.1661	19.0879	18.9602	18.4563	18.8812	19.1709	19.1291	18.872	18.6812	19.0344	19.0345	18.8781	19.2411	18.82	19.2858	19.0482	19.1879	18.9958	19.2586	19.6961	19.2034	19.5303	19.5861	18.7157	19.245	18.9363	18.6282	18.6028	19.0555	18.5776	18.6728	18.8032	18.6481	18.8897	18.8025	18.3867	18.5656	18.6531	18.4657	18.8523	19.7983	19.8077	19.9159	19.8757	19.464	20.0432
OBSCN-C1054	13.0518	17.8699	17.7655	17.9645	18.2277	18.1327	17.5026	17.9258	17.8838	17.7745	17.4717	17.5698	17.3725	18.7879	18.1386	16.0427	15.7912	16.5327	16.165	16.4394	16.0957	16.5556	16.8308	16.3959	16.6289	16.7241	15.4314	16.3327	15.8003	17.4886	17.5693	18.1216	17.6565	17.7464	17.9281	18.2722	18.3547	18.1946	16.9699	18.2652	17.6298	17.9177	18.0361	17.5552	18.2252	18.4496	18.311	17.8831	17.8415
OBSCN-C1403	23.3517	16.7361	16.4357	16.7981	16.9536	16.6495	16.2056	16.4547	16.5306	16.4691	16.1719	16.3901	16.5749	17.5866	16.7764	16.2666	16.2303	16.5659	16.2552	16.3442	16.3583	16.483	16.9241	16.6889	16.5075	16.7033	15.9637	16.6253	16.1225	17.8166	18.0531	18.7048	18.1751	18.1699	18.3458	18.5878	18.7132	18.6587	17.0514	18.485	17.9054	18.2901	18.5193	17.7335	17.7242	18.6954	18.4813	18.1398	17.7368
OBSCN-C1606	22.3951	17.0838	17.0086	17.1627	17.2243	17.1632	17.1072	17.1228	17.1434	17.1542	16.7633	16.9116	16.8855	17.532	17.2076	17.5208	17.2837	17.5994	17.1362	17.5976	17.4365	17.8066	17.8354	17.5203	17.7203	17.634	17.1012	17.8038	17.1016	16.0954	16.0679	16.4334	15.526	16.0765	16.5465	15.7711	15.8805	15.9857	15.7439	16.22	16.1239	16.2474	16.2587	16.6642	16.9679	17.2284	17.0376	16.5013	16.7737
OBSCN-C1679	26.2618	15.6743	15.6595	16.0626	16.6052	15.6492	15.2767	16.0965	15.7159	15.5916	14.9316	15.4169	15.6917	17.1757	16.0438	17.1077	17.0236	16.9023	16.1883	17.0759	17.0527	17.0951	17.3793	16.9323	17.1626	17.4128	16.5916	17.3212	16.6238	18.27	18.0994	18.2612	17.3311	18.1558	19.0205	18.1715	18.1832	18.1515	17.9752	18.5971	18.0424	18.6431	17.8183	16.5047	16.8656	17.1306	17.0149	16.6221	16.5118
OBSCN-C2059	19.0315	15.8783	16.2642	16.3128	16.6875	16.1971	15.5073	16.351	16.0711	16.01	15.7396	15.9642	16.0309	16.9939	16.3356	15.9451	15.7152	16.4399	15.8879	15.9597	16.0627	16.304	16.625	16.4034	16.4484	16.4133	15.6582	16.2106	15.6336	20.1875	19.9712	20.4145	19.6811	20.01	20.5838	19.7875	19.9166	19.6337	19.3112	20.1779	20.3744	20.7782	20.2643	16.2501	16.298	17.0015	16.9518	16.7211	16.2636
OBSCN-C2187	19.501	20.0672	20.134	20.1533	20.6934	19.9838	19.8516	20.296	20.2953	20.1566	19.6582	19.8978	19.9684	21.2313	20.3159	18.795	18.6383	19.0427	18.4104	18.73	18.725	18.839	19.3562	19.0493	19.1738	19.1334	18.3264	18.8749	18.7069	18.5189	18.2178	18.8031	18.7022	18.8966	18.6206	19.127	19.4039	19.2605	17.9562	19.0318	18.181	18.3933	18.6953	19.432	19.7846	20.2855	20.233	19.6734	19.6525
OBSCN-C2219	15.0895	15.4179	15.0635	15.5289	16.5146	15.6773	15.3495	15.7572	15.1916	15.7074	14.9622	15.3262	15.3262	16.9936	15.6179	14.7606	14.5465	15.1303	14.5569	14.7467	14.6846	15.1697	15.4791	15.4212	15.0888	15.0071	14.5468	14.8496	14.654	16.0057	15.4692	16.3181	16.3664	16.5389	16.1945	16.7536	16.8154	17.0589	15.506	16.5842	16.0768	16.7631	16.0326	16.0206	16.2702	16.712	16.5481	16.3473	16.1549
OBSCN-C2311	17.4863	16.0576	15.8498	16.0465	16.8258	16.088	15.2593	16.3382	15.9396	15.753	15.1873	15.679	15.7857	17.6309	16.3255	17.1244	17.1894	17.5073	16.9523	17.4995	17.2895	17.3211	17.725	17.748	17.7596	17.4968	16.862	17.3681	17.2119	18.6216	18.2214	18.8414	18.265	18.7799	18.8886	18.9821	19.146	18.8027	17.6857	19.0337	18.231	18.4887	18.5099	17.5121	17.8309	18.5132	18.2219	17.9265	17.6657
OBSCN-C247	33.5549	16.8706	16.3284	16.4227	16.6182	16.2665	15.888	16.3403	16.3343	16.2133	15.775	15.6672	16.1323	17.3064	16.2449	17.3133	16.6799	17.5742	16.8982	17.3802	16.8682	17.3595	17.9923	17.1636	17.5567	17.5989	16.6519	17.2269	16.8718	18.5716	17.9147	17.7995	17.2344	17.6718	18.5367	17.4022	17.4486	17.3368	18.0064	17.7273	18.2255	19.0557	17.8671	17.4692	17.3254	17.7024	17.4752	17.3877	17.182
OBSCN-C2490	18.3504	19.8341	19.7815	19.991	20.698	19.8274	19.5084	20.1438	19.7997	19.8618	19.5521	19.6973	19.7882	21.0976	20.1217	19.8813	19.7787	20.1128	19.7446	20.015	19.9131	20.0649	20.3433	20.278	20.2962	20.2818	19.5346	20.0325	19.8346	19.1802	18.9675	19.1548	19.2264	19.3597	19.3277	19.9046	20.0118	19.7183	18.9309	19.4229	18.7735	19.0247	19.1402	18.3066	18.5529	19.3755	18.9815	18.8685	18.3737
OBSCN-C259	19.9558	18.5192	18.4118	18.8872	18.7693	18.428	17.7189	18.3428	18.3531	18.4039	18.0678	18.2117	18.3081	19.1016	18.3564	16.5819	16.058	16.9506	16.3078	16.5638	16.1379	16.7945	16.7269	16.6406	16.7714	16.9759	16.1671	16.6485	16.2303	19.2824	19.1121	19.4677	19.7236	19.7436	19.5005	19.795	19.677	19.8843	19.0677	19.4432	19.3503	19.4315	19.5807	18.4275	17.99	18.9924	18.5543	18.3058	18.1119
OBSCN-C2898	16.1396	15.1876	15.4432	15.6034	16.05	15.5588	15.3402	15.561	15.3594	15.5316	14.94	15.2344	15.1788	16.5654	15.666	15.38	15.203	15.6361	15.2522	15.5747	15.4391	15.6143	16.0824	16.0143	15.909	15.8012	14.7364	15.315	15.1668	16.3453	16.2142	16.7395	15.4849	15.9503	16.3074	15.4646	15.9574	16.067	16.2601	16.3222	16.3873	16.7921	16.7478	17.8567	18.2715	18.9777	18.7341	18.3984	18.1538
OBSCN-C2937	17.3641	16.4211	16.2827	16.3802	16.8028	16.5116	15.8382	16.7409	16.1852	16.4385	16.048	16.239	16.0218	17.6099	16.5704	16.9308	16.8814	17.2952	16.7901	17.0183	17.0953	17.1546	17.6159	17.4256	17.3452	17.4026	16.412	17.176	16.7381	17.8773	17.8312	18.1576	17.527	17.598	17.883	17.795	17.9772	17.6962	17.2283	18.2493	18.3461	18.273	18.0066	18.4718	18.4712	19.5495	18.7881	18.8403	18.3711
OBSCN-C31	24.9053	15.1635	14.9911	15.573	14.9717	15.1634	14.6207	15.1901	15.1061	15.2126	14.8421	14.5419	14.759	15.1213	14.9957	15.7239	15.5662	16.242	15.5525	15.9089	15.7186	15.9007	16.1105	16.101	16.1876	16.2244	15.4839	15.932	15.4735	18.1652	18.0318	18.2871	18.2303	18.4396	18.2714	18.4058	18.2967	18.4658	18.0438	18.2564	18.1595	18.5273	18.2508	17.2272	17.1811	17.716	17.5607	16.9605	17.2161
OBSCN-C3167;C3173	13.772	16.117	16.578	16.5702	17.972	16.8887	16.6956	17.6515	16.8568	16.3918	15.9556	16.5571	16.0681	18.4315	17.0646	16.1384	15.9589	16.1351	15.6168	16.0655	16.3299	15.9654	16.4052	16.6326	16.249	16.2463	15.7351	16.5423	15.8673	15.387	15.1775	15.9313	17.2533	16.2184	15.6195	17.4439	17.2503	16.8615	15.2157	15.8683	15.5406	15.6021	16.0741	17.3763	17.7353	18.2598	18.2004	18.581	17.2473
OBSCN-C3784;C3786	29.0882	18.6523	18.1468	18.6092	18.2121	18.486	17.8759	18.1593	18.2279	18.4414	18.1419	18.2092	18.3045	18.5817	18.2568	18.2193	17.7343	18.2082	17.828	18.3711	17.7568	18.5289	18.3348	18.0233	18.1752	18.3259	17.5193	18.0081	17.6626	17.9935	17.8325	18.2954	17.5295	17.9503	18.0716	17.5158	17.5452	17.6778	17.9094	17.9265	18.2652	18.4105	18.3921	17.4261	17.62	17.7145	17.2455	17.0416	17.4254
OBSCN-C3823	18.4734	19.4148	19.3556	19.6108	19.9878	19.67	19.0557	19.5976	19.3804	19.5002	19.1898	19.217	19.7267	20.4385	19.5018	18.2674	18.0267	19.1184	18.527	19.1691	18.0385	18.7781	18.9751	19.6529	18.9783	18.9628	17.7755	18.4516	18.1734	18.8962	19.0276	19.3501	19.3353	19.2506	19.1011	19.5212	19.8931	19.5361	18.7352	19.3427	18.684	19.599	19.1104	18.1954	18.2816	18.9296	18.5764	18.0468	18.1571
OBSCN-C3999;C4000	14.5884	17.0415	16.8433	16.9699	16.852	16.9874	16.2344	16.8423	16.8737	16.9343	16.4988	16.6238	16.5252	17.4125	16.8596	16.9619	16.7033	16.7063	16.6064	17.0893	16.6275	16.846	17.048	16.8877	17.0592	17.1092	16.2561	16.8201	16.5486	16.3633	16.4777	16.5765	16.2199	16.2019	16.1586	15.7422	16.2995	16.3432	16.1773	16.3382	16.5493	16.4749	16.6439	16.3972	16.7603	16.3525	16.915	16.348	16.0025
OBSCN-C4000	69.9321	17.1049	15.7397	16.3845	16.0252	16.386	15.8227	16.0766	16.2173	16.5099	15.8786	15.7612	15.8091	16.494	16.0857	16.2384	15.937	16.4007	16.0172	16.1385	15.7018	16.3356	16.6238	16.1772	16.418	16.5674	15.4087	15.983	15.9835	17.4218	16.5632	16.9443	16.0346	16.3533	16.9545	16.3276	16.8132	16.513	16.6296	16.6245	17.2283	16.8331	16.7494	16.3164	16.3851	16.7305	16.732	16.2188	16.3534
OBSCN-C4021	26.0262	19.1618	18.3791	19.3013	18.8653	18.8116	17.8983	18.8348	18.4613	19.1717	18.8075	18.5985	19.2685	19.2923	18.4207	18.9583	18.7159	19.3625	19.0077	19.0671	18.8901	19.3189	19.7289	19.3083	19.505	19.4204	18.6468	19.0059	18.9922	18.5844	18.7283	18.3735	18.1184	18.5277	19.1785	18.7991	18.9838	18.7159	18.8362	18.7006	18.9329	18.6627	18.6084	18.0069	17.994	18.7854	18.6405	18.0301	18.1401
OBSCN-C404	31.1719	17.9815	18.6276	18.2919	18.1943	17.3355	18.1263	18.0459	18.5988	18.1768	17.5343	17.7593	18.0886	19.0313	18.8933	18.6629	18.062	18.9156	18.2753	18.7772	18.415	18.9902	18.7196	18.2812	18.6884	18.7142	18.3725	19.1422	17.9233	17.7898	17.3606	17.9218	17.9171	18.1693	17.2891	17.8466	17.7367	18.3298	17.4356	17.4198	17.8774	17.6279	17.548	17.011	17.4302	17.5104	17.1594	16.9516	17.051
OBSCN-C4508	26.1762	15.3389	15.0643	15.3072	15.1536	15.3928	15.1894	15.3789	15.3192	15.4181	14.4805	14.9791	15.0096	15.5015	15.2125	14.8888	14.3901	14.7355	14.4217	14.829	14.5042	14.8914	15.0638	14.8077	15.1814	15.1281	14.1212	14.8848	14.2552	15.7168	14.7331	15.0127	15.9189	15.5533	15.4256	16.2786	17.093	15.571	15.8655	16.4409	15.7906	15.8186	14.8751	15.9125	16.0255	16.253	16.2334	15.7309	15.6611
OBSCN-C6000	19.6469	18.8754	18.2521	18.9396	19.024	18.3715	19.0109	18.5702	18.3718	18.5789	17.8863	18.0595	18.4522	19.4632	18.4035	17.3133	17.1319	17.5665	16.9285	17.4434	16.8909	17.7915	17.6121	17.3669	17.379	17.534	16.6832	16.9313	16.4573	17.1198	16.78	17.3445	17.1635	17.4546	17.0227	17.6456	17.4428	17.5202	16.4291	17.1116	16.8355	16.9288	17.2237	17.7436	17.9282	18.404	18.0442	17.7693	17.8462
OBSCN-C6023	20.948	20.3621	19.6939	20.4553	19.9088	19.8894	19.0505	20.1543	19.8073	20.395	20.2924	19.6587	20.6547	19.7771	19.5394	20.0628	19.8719	20.8533	20.6262	20.2277	19.4984	20.8466	21.2534	19.9144	20.6526	20.2558	20.257	19.7748	20.1003	19.039	18.837	19.3326	19.3113	19.3816	19.1508	19.5136	19.5909	19.5248	18.8734	19.1363	18.8712	18.8929	19.4006	18.4612	18.3983	18.8333	18.6461	18.2513	18.4414
OBSCN-C6129	36.8868	19.1626	19.0111	19.3083	19.0744	19.3875	18.9203	19.1159	19.3231	19.243	18.7968	18.9485	18.8513	19.4484	19.3342	19.3968	18.9202	19.4728	18.9969	19.4242	18.8628	19.6108	19.4719	19.2833	19.6035	19.6403	18.9841	19.4359	19.1298	17.5142	17.3841	17.6857	17.7268	17.576	17.6422	17.5798	17.7072	17.5054	17.6471	17.5116	17.6164	17.4176	17.7258	19.327	19.3039	19.543	19.4343	18.9903	19.3575
OBSCN-C6182	11.1794	19.4309	19.6453	19.9123	20.4705	19.431	20.4664	19.8574	19.4789	19.4759	19.087	19.5519	19.266	20.8417	19.7811	19.8776	20.1271	20.0773	19.4615	19.8726	20.0932	20.03	20.4422	20.3562	20.2869	20.2308	19.6926	20.0935	19.8583	19.2229	19.1081	19.7214	19.8342	19.9863	19.4703	20.2976	20.0978	20.0688	18.8781	19.8218	19.1817	19.2111	19.7473	20.5683	20.6313	21.4885	21.2656	20.8259	20.6147
OBSCN-C6429;C6440	15.0043	17.4439	16.8713	17.8188	17.2096	17.5357	16.8558	17.0817	17.1611	17.1576	16.9421	17.0094	17.525	17.5131	16.8781	16.9553	16.8575	17.1019	16.9242	17.0737	16.6407	17.2404	17.4024	17.082	17.2059	17.3673	16.5925	17.17	16.6155	16.8951	16.7766	17.1462	17.2765	17.2237	17.3576	17.5956	17.3487	17.0712	16.6926	17.0012	16.9901	16.9774	16.9427	16.9625	17.2274	17.4113	17.0304	17.1645	16.9893
OBSCN-C661	25.6156	16.4083	16.1298	16.7243	16.1272	16.2295	16.3232	16.3224	16.4264	16.3191	15.9173	16.04	15.8629	16.726	16.317	15.6897	15.9127	16.291	15.5054	16.0001	15.7464	16.1977	16.3091	16.244	16.1094	16.023	15.4264	15.9818	15.4705	15.0881	14.5052	14.8691	14.5767	14.9105	15.42	15.1468	15.4179	15.1387	14.5491	14.9871	14.8727	15.0073	15.0554	15.2773	14.7905	16.2581	16.0569	15.4635	15.6553
OBSCN-C82	19.0808	19.9599	20.3247	20.2951	20.5639	20.3581	20.9716	20.3999	20.5373	20.2927	20.2455	20.446	20.1279	20.9912	20.8342	20.3933	20.6815	20.4393	20.2184	20.3084	20.4958	20.2673	20.7477	20.8418	20.7041	20.7449	20.0977	20.5448	20.7854	20.0782	20.3376	20.3507	20.5241	20.3456	20.5967	20.3303	21.0247	20.6042	20.0559	20.354	20.211	20.5676	20.235	20.3893	20.2063	20.8218	20.8417	20.2231	20.6461
OBSCN-C870	13.8544	17.5265	17.3353	17.8269	17.7163	17.7443	17.1573	17.4306	17.3828	17.4198	17.031	17.0798	17.1851	18.1579	17.5486	16.2083	16.0087	16.5178	15.8196	16.3512	15.9497	16.4728	16.6383	16.3174	16.6061	16.6815	15.3714	16.1578	16.232	17.5885	16.9312	17.1693	17.06	17.2203	17.3918	17.8235	17.9144	17.7152	17.4645	17.5207	17.3878	17.471	17.1405	18.4413	18.6428	19.5113	19.4491	18.4471	18.782
OBSCN-C962	23.9401	16.5585	16.2202	16.9796	17.3684	16.7727	15.857	16.7312	16.4374	16.6061	16.2833	16.2271	16.2113	17.8993	17.0086	16.7304	16.5225	17.265	16.5255	17.6628	17.0238	17.1672	17.6209	17.2784	17.4291	17.2737	16.0709	17.1011	16.9027	17.8003	17.5217	18.5928	17.3578	17.2338	17.5402	17.077	17.3251	17.3898	17.3773	18.09	17.777	17.7081	18.2307	18.417	19.014	19.2245	18.9016	18.3826	18.6479
MYOM3-C1134	100	19.6835	19.9796	19.9912	20.1303	19.4575	18.4452	19.771	20.0207	19.9447	19.691	20.0088	19.755	21.1558	20.2269	19.6245	18.5649	20.4634	19.1296	19.6111	19.7801	19.4681	20.2296	19.441	19.5531	19.9223	19.4335	19.8184	19.8151	19.786	19.2249	19.7405	19.2976	19.9924	19.4475	19.3351	19.4805	20.0782	19.1753	19.6139	19.6624	19.5101	19.4499	18.4603	18.4247	18.7811	18.0425	18.0562	17.7789
MYOM3-C1134;C1140	18.6868	19.5448	19.2088	19.311	19.1681	19.1501	18.4908	19.2271	19.2225	19.3472	19.348	18.9923	18.8493	19.5715	19.0547	19.7147	18.8474	20.0704	19.4022	19.3712	19.6377	19.4931	19.9763	19.069	19.4233	19.5217	19.5764	19.698	19.4095	19.2977	18.3278	18.9905	19.0394	19.1526	18.6028	18.8334	18.9587	19.467	18.6752	18.5986	18.9708	18.4306	18.641	18.922	19.3733	18.8149	18.5839	18.2693	18.76
MYOM3-C1140	100	20.0099	20.1784	20.0575	20.2962	19.7948	18.403	20.1272	20.2338	20.2954	19.9324	20.2447	20.0998	21.3383	20.3222	20.3862	19.0948	20.9931	19.8017	20.0307	20.0854	20.2273	20.7592	19.8626	20.1897	20.5351	19.9622	20.2501	20.1049	19.5784	18.9128	19.4177	19.0231	19.6935	19.1334	19.132	19.1977	19.8858	19.0132	19.1552	19.2973	19.1629	19.1751	18.4608	18.3535	18.5687	17.8413	17.8921	17.5201
MYOM3-C1175	23.1496	18.6711	18.6084	18.5885	18.624	18.5997	18.0404	18.4423	18.517	18.5709	18.4006	18.426	18.4594	19.2429	18.613	19.4073	19.0718	19.7129	19.1158	19.5886	19.4695	19.332	19.8107	19.317	19.5451	19.9148	18.9855	19.5705	19.381	19.4211	18.798	19.387	19.4625	19.6732	18.9135	19.482	19.3815	19.9649	18.8752	19.0997	19.2081	19.001	18.9509	19.1753	18.7072	19.2173	18.8516	19.0452	18.6232
MYOM3-C220	19.4099	19.7524	20.27	20.1076	20.1985	19.6923	18.8156	19.7218	20.4211	20.349	19.776	20.1505	20.1209	21.2655	20.6467	20.0168	19.1196	20.8185	19.3606	19.7503	20.2111	19.6741	20.4781	20.1062	20.0776	20.2728	19.7684	20.2093	19.6241	18.9946	17.8654	18.0729	17.47	18.5776	18.4956	18.3774	18.0365	18.8779	18.4666	18.0283	18.5954	18.0947	17.8394	19.2238	19.0387	19.2241	18.6786	18.3088	18.4937
MYOM3-C334	18.502	18.791	20.6647	20.5696	20.4806	19.9575	17.8835	18.6312	21.0414	20.6333	20.3151	20.3891	18.2567	18.179	20.8878	21.0773	19.5583	21.5911	20.0664	21.3716	21.4553	20.4811	21.564	21.2863	20.6577	21.251	20.8657	20.7383	18.853	19.1613	19.3272	20.6143	19.8323	20.2475	19.8971	19.9137	20.3761	18.8203	19.1554	19.84	19.7057	19.5014	20.0904	20.3305	19.9458	17.8426	19.7209	20.3648	19.2466
MYOM3-C412;C422;C430	5.66458	14.1648	13.7985	14.3816	14.1314	14.2003	13.7691	14.2624	14.6903	14.4194	13.6719	13.9865	13.7618	14.4661	13.7575	14.0359	13.88	14.7293	13.8397	14.4484	13.8047	13.8927	14.0151	14.173	14.3155	14.091	14.2869	14.325	13.6156	15.7561	15.2742	15.6556	15.1607	15.2637	15.4025	14.5515	14.9947	14.9892	15.1267	15.4715	15.7676	15.9096	15.8701	15.1096	15.298	15.1267	14.7346	14.9487	14.8785
MYOM3-C432	38.3141	17.2961	17.3902	17.3878	17.8884	17.255	16.7477	17.6389	18.076	17.7101	17.2226	17.7142	17.8818	18.7658	17.9902	19.3903	18.4681	19.4344	18.304	19.1331	18.8845	19.8193	19.9828	20.3321	18.7177	19.556	19.6997	20.5698	19.368	21.3791	19.778	20.1273	19.0749	20.6874	20.5409	20.4336	20.432	20.7339	19.9982	19.5044	20.3466	21.0548	19.4078	18.4685	18.2503	18.3381	18.2656	17.7743	17.9183
MYOM3-C672	13.5219	19.3674	19.5272	19.6834	19.6111	19.4516	18.481	19.5747	19.6876	19.7031	19.2421	19.4863	19.2621	20.5623	19.855	21.0422	19.5673	21.5623	20.0096	20.4532	20.457	20.0602	21.0517	19.6298	20.121	20.6491	20.6977	20.952	20.8052	19.4841	18.7021	19.3711	18.4494	19.3971	19.1281	18.2274	18.4623	19.0642	18.9253	19.1669	19.4095	19.0742	18.9278	20.7113	20.8001	21.1159	20.72	20.4627	20.4577
MYOM3-C711	24.5398	20.0394	20.3612	19.8912	20.5229	19.6873	19.1901	19.9219	20.1255	19.9059	20.0377	20.1645	20.2131	21.1683	20.5714	21.0445	19.4451	21.6797	20.1353	20.4917	20.843	20.3996	21.4146	20.2651	20.527	20.7645	20.1088	20.9964	20.9114	22.0252	21.276	21.652	21.4597	22.1746	21.6184	21.3029	21.7015	22.0594	21.7553	21.485	22.0609	21.5916	21.5701	22.6911	22.8202	22.8939	22.485	22.499	21.868
MYOM3-C794	22.1408	21.2914	21.2186	21.4791	21.267	21.1365	20.5349	21.1276	21.4354	21.41	20.8813	21.0489	21.177	22.0652	21.2473	20.394	19.3241	21.0304	20.1462	20.7535	19.758	20.3817	21.0259	20.1464	20.9364	21.0159	19.6752	20.245	20.1854	21.8811	21.5462	22.4271	21.0902	22.0786	21.6647	20.5958	21.3815	21.2908	21.5671	21.9056	22.0747	21.8863	22.2658	16.0605	16.4754	16.3454	15.9125	15.7989	16.1186
MYH2-C1346	10.7719	24.088	23.887	24.2264	24.1064	24.2872	23.4203	23.8207	23.8305	24.2849	23.8662	24.0346	24.1646	24.5317	24.106	24.9169	24.092	24.3723	24.0495	24.5688	23.9766	24.4406	24.9982	24.6697	24.707	24.7893	24.2589	24.3356	24.5366	25.5632	24.8823	25.0873	24.3475	25.5365	25.0484	25.0655	25.0705	24.9775	24.6205	25.3312	25.3813	25.0348	24.882	25.414	24.8095	25.6697	25.5665	25.1945	25.2488
MYH2-C1417	12.9469	18.7477	18.6862	19.0174	19.1195	19.1626	18.4024	18.7775	18.654	18.9922	18.6443	18.774	18.788	19.4176	19.1529	20.143	19.1863	19.4438	19.0122	19.3568	19.1719	19.673	19.7755	19.8601	19.866	19.8138	19.3177	19.4685	19.7245	16.8839	16.9309	18.0184	16.9142	16.7925	16.8473	18.1685	18.0456	17.2555	16.6617	17.0299	16.9749	16.9763	17.4675	19.0862	18.6932	19.903	19.3965	19.5908	18.9077
MYH2-C1445	10.7145	25.8927	26.2131	25.975	26.7527	26.3817	25.074	25.6302	25.4078	26.3028	26.3738	26.6059	26.6992	26.4553	26.0779	27.3771	26.567	26.4365	27.2237	27.2058	26.2324	26.7791	27.4348	27.3657	27.5548	27.5462	26.8984	26.4527	27.7018	26.2892	26.3157	26.9967	25.1327	26.2339	26.7183	27.3698	27.0098	26.3759	25.7058	26.7824	25.8895	26.644	26.6889	28.5283	27.3877	28.8484	28.7753	28.0943	28.0417
MYH2-C1466	10.4014	22.7975	22.5519	22.8516	22.7882	23.1093	21.8391	22.3522	22.3778	22.8432	22.4838	22.5206	22.6815	23.0526	23.066	23.6117	22.584	23.0761	22.8088	23.2833	22.6076	23.2648	23.4728	23.2254	23.4291	23.4757	22.5775	23.0654	23.2384	24.2328	24.42	24.8844	23.0693	24.1791	24.6311	24.8796	24.9997	24.1076	23.5296	24.6765	24.0217	24.4879	24.7053	25.6149	25.0046	25.9693	26.029	25.2293	25.5455
MYH2-C1544	9.24839	25.0253	24.4313	24.5038	25.4844	25.3537	23.6609	24.3993	24.1429	25.0256	24.7265	24.9044	25.1825	25.6411	24.9388	26.323	24.9955	25.1653	24.8583	25.4086	24.8059	25.3651	26.2693	25.6556	25.9602	25.7676	25.0753	25.1785	26.0321	23.3816	24.0291	24.5198	24.3665	24.1031	24.1131	26.4969	25.7072	25.2339	23.781	24.1609	23.9194	24.3689	24.3839	27.2083	25.9791	27.3289	26.5633	26.7007	26.4058
MYH2-C541	11.9467	19.5161	19.2776	19.3603	19.2182	19.2956	18.7584	18.9807	19.0624	19.3018	19.105	19.0584	19.2619	19.5034	19.2352	18.9034	18.2039	18.9279	18.9215	19.4624	18.3633	19.1884	19.2358	18.6691	19.1269	19.3096	18.5167	18.7661	18.7481	21.0006	21.1477	21.2649	20.3286	21.2213	21.1115	20.5452	21.0972	20.7083	20.8195	20.6427	20.7597	20.5705	20.9413	21.1854	21.2601	21.315	21.2301	20.5037	20.9825
MYH2-C678	5.05512	22.7161	23.4427	22.6067	23.3501	22.2524	21.0714	23.0386	23.3555	23.0547	23.1626	23.3453	23.5501	24.5819	23.6049	24.1353	22.9334	24.5051	23.3233	23.7085	24.2331	23.3582	24.4038	23.8969	23.7675	24.139	23.704	23.9504	23.4339	26.6777	24.925	24.1195	24.6076	25.7601	25.3476	25.3269	25.2561	25.9504	25.9011	25.1338	25.7138	25.7143	24.687	25.8368	25.2893	25.942	26.118	25.3522	25.3083
MYH2-C701	9.48415	23.5072	24.2077	23.3429	24.2727	23.1939	22.5761	23.6902	24.1471	23.5495	23.8286	23.8988	24.1968	25.468	24.0765	24.6265	23.2919	25.0346	23.3693	24.0609	24.541	23.9484	24.6307	24.5628	24.2635	24.8286	24.3371	24.6907	24.0379	24.4816	23.1977	22.6872	23.3604	23.7289	23.7363	24.0014	23.8093	24.4426	23.9544	23.2799	24.1083	23.696	23.1119	25.7492	25.0097	25.6683	25.631	24.8814	24.9951
MYH2-C819	11.6268	21.6382	21.4432	21.8249	21.6514	22.0496	21.1488	21.3426	21.519	21.7195	21.2244	21.3417	21.413	21.8144	21.6833	21.5721	21.254	21.3324	21.1067	21.3566	21.1277	21.5849	21.6131	21.6065	21.712	21.7594	21.0998	21.5494	21.2545	21.4929	22.4912	23.0277	21.0542	21.9407	22.7622	22.2674	22.3403	21.931	21.9168	22.1577	22.2152	22.396	22.2541	23.023	22.7485	23.1178	22.883	22.7553	22.7037
MYH2-C911	17.638	25.0609	24.7712	25.132	25.2821	25.5047	24.4752	24.8749	24.8521	25.194	24.6796	25.059	24.9977	25.466	25.2037	26.587	25.6434	25.9897	25.8289	26.2998	25.5339	26.3809	26.4499	26.1693	26.4452	26.5367	25.7424	26.2707	26.0242	21.8069	21.6443	22.4226	22.7638	22.621	21.7267	24.8014	24.291	23.833	21.6718	22.2824	21.5807	21.569	22.8425	26.3997	25.2521	26.432	25.7916	26.094	25.7748
MYH2-C953	5.2731	26.2023	25.9947	25.8854	26.4317	26.2282	24.7962	25.6637	25.3408	26.133	26.3128	26.2398	26.4574	26.1715	25.7577	27.1149	26.1252	26.3075	26.9564	26.9541	25.9016	26.6171	27.1892	26.8645	27.1985	27.271	26.5075	26.1027	27.3115	25.9483	25.7953	26.2782	23.8518	25.4992	26.0872	26.3969	26.2018	25.5052	25.1366	26.1459	25.5461	25.9716	25.9454	27.6483	26.7249	27.8449	27.933	27.1293	27.3442
[truncated: 8 more columns]
