# Supplementary material for: Signatures of cysteine oxidation on muscle structural and contractile proteins are associated with physical performance and muscle function in older adults: Study of Muscle, Mobility and Aging (SOMMA)
Source: Aging Cell. 2024 Feb 8;23(6):e14094. doi: 10.1111/acel.14094 (PMC11166363; doi:10.1111/acel.14094)
Supplement: Supplementary file 5 — File S4. [file ACEL-23-e14094-s003.xlsx]

## Sheet: File S4 README
Supplemental File S4. Results of linear regression analyses (limma) testing associations between Cys oxidation and phenotypic measurements for the expanded study of 56 samples.
	Below are codes used to represent phenotype:
	Phenotype	Phenotype Code
	VO2 Peak	TTPKVO2U
	Walking Speed	NF4WLKSPD
	Leg Strength	LEREPMAX
	Leg Power	LEPEAKPWR2
	Age	D1AGE
	Weight	HWWGT
	Sex	Sex

## Sheet: Limma
Feature	Limma Model	Variable	logFC	AveExpr	t	P.Value	adj.P.Val	B
sp|P54296|MYOM2_HUMAN-C440	~ NF4WLKSPD + Sex + HWWGT + D1AGE	NF4WLKSPD	-2.60082	-0.108535	-3.78708	0.000369273	0.0392977	-0.112509
sp|P35609|ACTN2_HUMAN-C270	~ NF4WLKSPD + Sex + HWWGT + D1AGE	NF4WLKSPD	-1.93921	0.0159164	-3.77683	0.000381613	0.0392977	-0.143059
sp|P20929|NEBU_HUMAN-C3901	~ NF4WLKSPD + Sex + HWWGT + D1AGE	NF4WLKSPD	-1.40304	0.0301281	-3.55063	0.000779104	0.0392977	-0.804358
sp|P20929|NEBU_HUMAN-C488	~ NF4WLKSPD + Sex + HWWGT + D1AGE	NF4WLKSPD	-1.60161	0.0983587	-3.5141	0.000872434	0.0392977	-0.908803
sp|P12882|MYH1_HUMAN-C1415	~ NF4WLKSPD + Sex + HWWGT + D1AGE	NF4WLKSPD	-1.5137	0.0387324	-3.53457	0.000992461	0.0392977	-0.865547
sp|P20929|NEBU_HUMAN-C4241	~ NF4WLKSPD + Sex + HWWGT + D1AGE	NF4WLKSPD	-0.826416	-0.00159955	-3.44113	0.0010916	0.0392977	-1.11534
sp|P52179|MYOM1_HUMAN-C549;C559	~ NF4WLKSPD + Sex + HWWGT + D1AGE	NF4WLKSPD	-1.16931	-0.00986639	-3.44017	0.00130589	0.0402961	-1.15069
sp|P12882|MYH1_HUMAN-C1464	~ NF4WLKSPD + Sex + HWWGT + D1AGE	NF4WLKSPD	-1.76723	0.232737	-3.24667	0.00195889	0.0455504	-1.65184
sp|Q9UKX2|MYH2_HUMAN-C911	~ NF4WLKSPD + Sex + HWWGT + D1AGE	NF4WLKSPD	-1.80639	-0.0138101	-3.20511	0.00221418	0.0455504	-1.76376
sp|P20929|NEBU_HUMAN-C294	~ NF4WLKSPD + Sex + HWWGT + D1AGE	NF4WLKSPD	-1.4778	0.107675	-3.20002	0.00224755	0.0455504	-1.77741
sp|P52179|MYOM1_HUMAN-C1411	~ NF4WLKSPD + Sex + HWWGT + D1AGE	NF4WLKSPD	-1.08109	-0.0351195	-3.17533	0.00241611	0.0455504	-1.84338
sp|P12883|MYH7_HUMAN-C905	~ NF4WLKSPD + Sex + HWWGT + D1AGE	NF4WLKSPD	-1.3225	-0.0683839	-3.15946	0.00253058	0.0455504	-1.88557
sp|Q9UKX2|MYH2_HUMAN-C1544	~ NF4WLKSPD + Sex + HWWGT + D1AGE	NF4WLKSPD	-1.36104	0.0810455	-3.05867	0.00338545	0.0562506	-2.1502
sp|P12882|MYH1_HUMAN-C909	~ NF4WLKSPD + Sex + HWWGT + D1AGE	NF4WLKSPD	-1.38675	-0.0250367	-3.01362	0.00384896	0.056927	-2.2665
sp|P12883|MYH7_HUMAN-C1411	~ NF4WLKSPD + Sex + HWWGT + D1AGE	NF4WLKSPD	-1.11654	0.00328582	-3.00419	0.00395326	0.056927	-2.2907
sp|P12882|MYH1_HUMAN-C1344	~ NF4WLKSPD + Sex + HWWGT + D1AGE	NF4WLKSPD	-1.28123	-0.00733245	-2.97253	0.00432276	0.0583573	-2.37151
sp|Q9UKX2|MYH2_HUMAN-C1417	~ NF4WLKSPD + Sex + HWWGT + D1AGE	NF4WLKSPD	-0.772407	0.0630011	-2.78556	0.00724445	0.0920471	-2.83593
sp|P20929|NEBU_HUMAN-C4521	~ NF4WLKSPD + Sex + HWWGT + D1AGE	NF4WLKSPD	-1.05232	0.00589374	-2.75846	0.00779445	0.0935334	-2.90136
sp|P21817|RYR1_HUMAN-C314	~ NF4WLKSPD + Sex + HWWGT + D1AGE	NF4WLKSPD	-0.658215	-0.0220109	-2.68883	0.00938834	0.106731	-3.06726
sp|P35609|ACTN2_HUMAN-C781	~ NF4WLKSPD + Sex + HWWGT + D1AGE	NF4WLKSPD	-0.731612	-0.0301988	-2.62911	0.0109875	0.118665	-3.20696
sp|P52179|MYOM1_HUMAN-C798	~ NF4WLKSPD + Sex + HWWGT + D1AGE	NF4WLKSPD	-0.526802	0.00898378	-2.58598	0.0122932	0.126444	-3.30635
sp|P68133|ACTS_HUMAN-C287	~ NF4WLKSPD + Sex + HWWGT + D1AGE	NF4WLKSPD	-2.38478	-0.0969854	-2.54318	0.0137264	0.134768	-3.40368
sp|P35609|ACTN2_HUMAN-C48	~ NF4WLKSPD + Sex + HWWGT + D1AGE	NF4WLKSPD	-0.553172	-0.00597119	-2.47902	0.0161597	0.151761	-3.54716
sp|P19237|TNNI1_HUMAN-C87	~ NF4WLKSPD + Sex + HWWGT + D1AGE	NF4WLKSPD	-0.679516	0.047306	-2.42576	0.0184685	0.163864	-3.66406
sp|P12883|MYH7_HUMAN-C1340	~ NF4WLKSPD + Sex + HWWGT + D1AGE	NF4WLKSPD	-0.920349	-0.0262476	-2.41508	0.0189658	0.163864	-3.68725
sp|P20929|NEBU_HUMAN-C4090	~ NF4WLKSPD + Sex + HWWGT + D1AGE	NF4WLKSPD	-0.662343	-0.0232714	-2.38928	0.0202165	0.167952	-3.74293
sp|Q5VST9|OBSCN_HUMAN-C1880	~ NF4WLKSPD + Sex + HWWGT + D1AGE	NF4WLKSPD	0.729375	0.000968968	2.38429	0.0216017	0.17006	-3.66377
sp|P52179|MYOM1_HUMAN-C1619	~ NF4WLKSPD + Sex + HWWGT + D1AGE	NF4WLKSPD	-0.560567	-0.0130621	-2.35403	0.0220448	0.17006	-3.81822
sp|P68133|ACTS_HUMAN-C219;C259	~ NF4WLKSPD + Sex + HWWGT + D1AGE	NF4WLKSPD	-0.730455	-0.00456987	-2.31698	0.025341	0.184361	-3.78829
sp|P48788|TNNI2_HUMAN-C134	~ NF4WLKSPD + Sex + HWWGT + D1AGE	NF4WLKSPD	-0.938293	0.0694339	-2.29066	0.0257056	0.184361	-3.95126
sp|Q5VTT5|MYOM3_HUMAN-C412;C422;C430	~ NF4WLKSPD + Sex + HWWGT + D1AGE	NF4WLKSPD	0.604483	0.0112251	2.27862	0.0264593	0.184361	-3.9762
sp|Q5VST9|OBSCN_HUMAN-C4088;C4089	~ NF4WLKSPD + Sex + HWWGT + D1AGE	NF4WLKSPD	-0.548912	-0.004473	-2.27418	0.028011	0.189074	-3.87441
sp|P20929|NEBU_HUMAN-C4822	~ NF4WLKSPD + Sex + HWWGT + D1AGE	NF4WLKSPD	-0.634154	-0.0552823	-2.19898	0.0319564	0.208552	-4.13841
sp|Q5VST9|OBSCN_HUMAN-C4968	~ NF4WLKSPD + Sex + HWWGT + D1AGE	NF4WLKSPD	-0.62966	0.0670236	-2.19439	0.0336654	0.208552	-4.03162
sp|Q5VST9|OBSCN_HUMAN-C3167;C3173	~ NF4WLKSPD + Sex + HWWGT + D1AGE	NF4WLKSPD	-0.867124	0.0999463	-2.17506	0.0337931	0.208552	-4.18619
sp|Q5VST9|OBSCN_HUMAN-C259	~ NF4WLKSPD + Sex + HWWGT + D1AGE	NF4WLKSPD	-0.496753	0.000360438	-2.16045	0.0349602	0.209761	-4.21516
sp|P54296|MYOM2_HUMAN-C1265	~ NF4WLKSPD + Sex + HWWGT + D1AGE	NF4WLKSPD	-0.678649	-0.0276102	-2.13598	0.036993	0.215959	-4.26329
sp|P21817|RYR1_HUMAN-C3402	~ NF4WLKSPD + Sex + HWWGT + D1AGE	NF4WLKSPD	-0.598213	-0.0721407	-2.11192	0.0405493	0.224717	-4.2035
sp|Q5VST9|OBSCN_HUMAN-C6023	~ NF4WLKSPD + Sex + HWWGT + D1AGE	NF4WLKSPD	-0.648642	-0.0250847	-2.09561	0.0405739	0.224717	-4.3417
sp|P20929|NEBU_HUMAN-C6448	~ NF4WLKSPD + Sex + HWWGT + D1AGE	NF4WLKSPD	-0.441703	-0.0420569	-2.08125	0.041919	0.226363	-4.36929
sp|Q5VST9|OBSCN_HUMAN-C1403	~ NF4WLKSPD + Sex + HWWGT + D1AGE	NF4WLKSPD	-0.547186	0.0246801	-2.06587	0.0434013	0.228651	-4.39864
sp|Q5VST9|OBSCN_HUMAN-C2490	~ NF4WLKSPD + Sex + HWWGT + D1AGE	NF4WLKSPD	-0.533692	0.0383307	-2.00363	0.0498762	0.256506	-4.51555
sp|P54296|MYOM2_HUMAN-C391	~ NF4WLKSPD + Sex + HWWGT + D1AGE	NF4WLKSPD	0.704938	-0.0310021	1.98833	0.0531735	0.25793	-4.41672
sp|Q5VTT5|MYOM3_HUMAN-C1175	~ NF4WLKSPD + Sex + HWWGT + D1AGE	NF4WLKSPD	-0.459644	-0.00904407	-1.96298	0.0545407	0.25793	-4.59024
sp|P07951|TPM2_HUMAN-C36	~ NF4WLKSPD + Sex + HWWGT + D1AGE	NF4WLKSPD	-0.690972	0.128652	-1.96161	0.0547039	0.25793	-4.59273
sp|P54296|MYOM2_HUMAN-C1242	~ NF4WLKSPD + Sex + HWWGT + D1AGE	NF4WLKSPD	-0.411493	-0.0441378	-1.94398	0.0568448	0.25793	-4.62468
sp|P54296|MYOM2_HUMAN-C174	~ NF4WLKSPD + Sex + HWWGT + D1AGE	NF4WLKSPD	-0.572338	-0.032721	-1.93978	0.0573656	0.25793	-4.63226
sp|P54296|MYOM2_HUMAN-C422;C432	~ NF4WLKSPD + Sex + HWWGT + D1AGE	NF4WLKSPD	0.463994	0.0112581	1.93132	0.058427	0.25793	-4.64748
sp|Q9UKX2|MYH2_HUMAN-C1445	~ NF4WLKSPD + Sex + HWWGT + D1AGE	NF4WLKSPD	-0.777925	-0.0795317	-1.93065	0.0585119	0.25793	-4.64869
sp|P20929|NEBU_HUMAN-C3673	~ NF4WLKSPD + Sex + HWWGT + D1AGE	NF4WLKSPD	-0.523739	-0.0137676	-1.89673	0.0629403	0.271902	-4.70909
sp|O15273|TELT_HUMAN-C57	~ NF4WLKSPD + Sex + HWWGT + D1AGE	NF4WLKSPD	0.547499	-0.0302687	1.87774	0.0655421	0.27759	-4.7425
sp|P20929|NEBU_HUMAN-C4611	~ NF4WLKSPD + Sex + HWWGT + D1AGE	NF4WLKSPD	-0.529418	-0.0246268	-1.85925	0.0681613	0.281361	-4.77474
sp|P20929|NEBU_HUMAN-C3587	~ NF4WLKSPD + Sex + HWWGT + D1AGE	NF4WLKSPD	0.566782	-0.0621546	1.86491	0.0690377	0.281361	-4.64701
sp|Q5VST9|OBSCN_HUMAN-C6182	~ NF4WLKSPD + Sex + HWWGT + D1AGE	NF4WLKSPD	-0.496021	0.0408198	-1.84332	0.0704889	0.281956	-4.80229
sp|P12883|MYH7_HUMAN-C672	~ NF4WLKSPD + Sex + HWWGT + D1AGE	NF4WLKSPD	-0.5267	0.051013	-1.80317	0.0766538	0.30104	-4.87081
sp|P21817|RYR1_HUMAN-C936	~ NF4WLKSPD + Sex + HWWGT + D1AGE	NF4WLKSPD	0.676868	-0.112704	1.78633	0.0811087	0.307864	-4.77839
sp|Q5VST9|OBSCN_HUMAN-C2187	~ NF4WLKSPD + Sex + HWWGT + D1AGE	NF4WLKSPD	-0.455228	0.0237444	-1.77501	0.0812418	0.307864	-4.91806
sp|P20929|NEBU_HUMAN-C5348	~ NF4WLKSPD + Sex + HWWGT + D1AGE	NF4WLKSPD	-0.491023	0.00144334	-1.72947	0.0891433	0.331982	-4.99307
sp|P54296|MYOM2_HUMAN-C68	~ NF4WLKSPD + Sex + HWWGT + D1AGE	NF4WLKSPD	-0.546442	-0.0487389	-1.66394	0.10162	0.372032	-5.09794
sp|P20929|NEBU_HUMAN-C1286;C1295	~ NF4WLKSPD + Sex + HWWGT + D1AGE	NF4WLKSPD	-0.392435	0.00298364	-1.6383	0.106874	0.384746	-5.13796
sp|P52179|MYOM1_HUMAN-C786	~ NF4WLKSPD + Sex + HWWGT + D1AGE	NF4WLKSPD	-0.300354	0.0261481	-1.60496	0.114035	0.403795	-5.18916
sp|P20929|NEBU_HUMAN-C693	~ NF4WLKSPD + Sex + HWWGT + D1AGE	NF4WLKSPD	0.427926	0.0126125	1.57972	0.12151	0.418111	-5.08516
sp|P20929|NEBU_HUMAN-C5079	~ NF4WLKSPD + Sex + HWWGT + D1AGE	NF4WLKSPD	0.612497	0.027885	1.57781	0.121949	0.418111	-5.08797
sp|Q9UKX2|MYH2_HUMAN-C403	~ NF4WLKSPD + Sex + HWWGT + D1AGE	NF4WLKSPD	-0.337129	-0.0188022	-1.50877	0.138682	0.466618	-5.14715
sp|P21817|RYR1_HUMAN-C2326	~ NF4WLKSPD + Sex + HWWGT + D1AGE	NF4WLKSPD	-0.4716	-0.0189568	-1.50199	0.140418	0.466618	-5.15668
sp|P08590|MYL3_HUMAN-C182	~ NF4WLKSPD + Sex + HWWGT + D1AGE	NF4WLKSPD	-0.432001	0.0217785	-1.4721	0.1465	0.472605	-5.38364
sp|P54296|MYOM2_HUMAN-C195	~ NF4WLKSPD + Sex + HWWGT + D1AGE	NF4WLKSPD	-0.391114	-0.0132756	-1.46372	0.148771	0.472605	-5.39539
sp|P20929|NEBU_HUMAN-C6121	~ NF4WLKSPD + Sex + HWWGT + D1AGE	NF4WLKSPD	-0.445834	-0.00278371	-1.46367	0.148783	0.472605	-5.39546
sp|P21817|RYR1_HUMAN-C392	~ NF4WLKSPD + Sex + HWWGT + D1AGE	NF4WLKSPD	-0.697617	0.0283189	-1.39497	0.170198	0.530487	-5.30199
sp|P12883|MYH7_HUMAN-C947	~ NF4WLKSPD + Sex + HWWGT + D1AGE	NF4WLKSPD	-0.682634	-0.0612459	-1.38348	0.171917	0.530487	-5.50471
sp|Q5VTT5|MYOM3_HUMAN-C334	~ NF4WLKSPD + Sex + HWWGT + D1AGE	NF4WLKSPD	-0.831286	-0.227564	-1.34422	0.184209	0.560409	-5.55611
sp|P52179|MYOM1_HUMAN-C714	~ NF4WLKSPD + Sex + HWWGT + D1AGE	NF4WLKSPD	0.331311	-0.0366358	1.30341	0.19768	0.581142	-5.60807
sp|P20929|NEBU_HUMAN-C402	~ NF4WLKSPD + Sex + HWWGT + D1AGE	NF4WLKSPD	-0.318376	0.0340383	-1.30271	0.197919	0.581142	-5.60895
sp|Q5VTT5|MYOM3_HUMAN-C1140	~ NF4WLKSPD + Sex + HWWGT + D1AGE	NF4WLKSPD	-0.41607	-0.0282652	-1.29053	0.202083	0.581142	-5.62415
sp|Q5VST9|OBSCN_HUMAN-C247	~ NF4WLKSPD + Sex + HWWGT + D1AGE	NF4WLKSPD	0.460237	0.0310354	1.28914	0.202561	0.581142	-5.62587
sp|Q5VST9|OBSCN_HUMAN-C1679	~ NF4WLKSPD + Sex + HWWGT + D1AGE	NF4WLKSPD	0.439289	-0.00801476	1.27184	0.208599	0.581142	-5.64722
sp|Q5VST9|OBSCN_HUMAN-C3823	~ NF4WLKSPD + Sex + HWWGT + D1AGE	NF4WLKSPD	-0.401952	-0.0314388	-1.27153	0.208709	0.581142	-5.6476
sp|P68133|ACTS_HUMAN-C219	~ NF4WLKSPD + Sex + HWWGT + D1AGE	NF4WLKSPD	-0.265699	0.0131913	-1.26829	0.209857	0.581142	-5.65157
sp|Q5VST9|OBSCN_HUMAN-C4000	~ NF4WLKSPD + Sex + HWWGT + D1AGE	NF4WLKSPD	0.38866	-0.000919589	1.24115	0.219638	0.60053	-5.68442
sp|P12883|MYH7_HUMAN-C1748	~ NF4WLKSPD + Sex + HWWGT + D1AGE	NF4WLKSPD	-0.338087	-0.046553	-1.22198	0.226751	0.610642	-5.70722
sp|Q5VST9|OBSCN_HUMAN-C1606	~ NF4WLKSPD + Sex + HWWGT + D1AGE	NF4WLKSPD	0.257591	-0.0206105	1.21603	0.228991	0.610642	-5.71423
sp|P20929|NEBU_HUMAN-C5523	~ NF4WLKSPD + Sex + HWWGT + D1AGE	NF4WLKSPD	-0.35203	-0.061516	-1.20379	0.23365	0.612246	-5.72854
sp|P35609|ACTN2_HUMAN-C487	~ NF4WLKSPD + Sex + HWWGT + D1AGE	NF4WLKSPD	-0.33702	-0.0224775	-1.1983	0.235766	0.612246	-5.73492
sp|P21817|RYR1_HUMAN-C3216	~ NF4WLKSPD + Sex + HWWGT + D1AGE	NF4WLKSPD	-0.2491	-0.0197318	-1.1832	0.241645	0.612246	-5.75231
sp|P20929|NEBU_HUMAN-C959	~ NF4WLKSPD + Sex + HWWGT + D1AGE	NF4WLKSPD	-0.257487	-0.0187272	-1.16438	0.249127	0.612246	-5.7737
sp|P52179|MYOM1_HUMAN-C298	~ NF4WLKSPD + Sex + HWWGT + D1AGE	NF4WLKSPD	-0.256598	-0.0194957	-1.16228	0.249968	0.612246	-5.77605
sp|Q08043|ACTN3_HUMAN-C494	~ NF4WLKSPD + Sex + HWWGT + D1AGE	NF4WLKSPD	0.474376	-0.048664	1.16615	0.249991	0.612246	-5.63727
sp|P08590|MYL3_HUMAN-C67;C76	~ NF4WLKSPD + Sex + HWWGT + D1AGE	NF4WLKSPD	-0.608203	0.096641	-1.16101	0.252053	0.612246	-5.68833
sp|Q5VTT5|MYOM3_HUMAN-C1134	~ NF4WLKSPD + Sex + HWWGT + D1AGE	NF4WLKSPD	-0.358829	-0.0234357	-1.15659	0.252268	0.612246	-5.78245
sp|P35609|ACTN2_HUMAN-C187	~ NF4WLKSPD + Sex + HWWGT + D1AGE	NF4WLKSPD	-0.334514	-0.0253113	-1.14083	0.258715	0.620915	-5.79999
sp|P20929|NEBU_HUMAN-C784	~ NF4WLKSPD + Sex + HWWGT + D1AGE	NF4WLKSPD	-0.287486	-0.041523	-1.13262	0.262122	0.622179	-5.80904
sp|Q5VST9|OBSCN_HUMAN-C2219	~ NF4WLKSPD + Sex + HWWGT + D1AGE	NF4WLKSPD	-0.36334	0.0485202	-1.12115	0.266931	0.626708	-5.82158
sp|P20929|NEBU_HUMAN-C3587;C3605	~ NF4WLKSPD + Sex + HWWGT + D1AGE	NF4WLKSPD	-0.196183	-0.00969217	-1.08377	0.283035	0.652217	-5.86158
sp|Q5VST9|OBSCN_HUMAN-C1843	~ NF4WLKSPD + Sex + HWWGT + D1AGE	NF4WLKSPD	-0.411253	-0.0460853	-1.08532	0.283835	0.652217	-5.6665
sp|P20929|NEBU_HUMAN-C2390	~ NF4WLKSPD + Sex + HWWGT + D1AGE	NF4WLKSPD	0.336677	-0.0519407	1.07142	0.289968	0.659295	-5.73905
sp|Q08043|ACTN3_HUMAN-C490;C494	~ NF4WLKSPD + Sex + HWWGT + D1AGE	NF4WLKSPD	-0.25924	0.00203291	-1.0543	0.296198	0.661698	-5.8922
sp|Q5VST9|OBSCN_HUMAN-C1054	~ NF4WLKSPD + Sex + HWWGT + D1AGE	NF4WLKSPD	-0.294255	-0.0750971	-1.0522	0.297151	0.661698	-5.89435
sp|P52179|MYOM1_HUMAN-C1594	~ NF4WLKSPD + Sex + HWWGT + D1AGE	NF4WLKSPD	-0.315624	-0.00719315	-1.03208	0.307813	0.662458	-5.77893
sp|P63316|TNNC1_HUMAN-C84	~ NF4WLKSPD + Sex + HWWGT + D1AGE	NF4WLKSPD	0.593792	-0.0597202	1.02743	0.309971	0.662458	-5.82932
sp|P20929|NEBU_HUMAN-C2372	~ NF4WLKSPD + Sex + HWWGT + D1AGE	NF4WLKSPD	0.46055	0.0226281	1.02143	0.311371	0.662458	-5.92541
sp|Q5VST9|OBSCN_HUMAN-C6429;C6440	~ NF4WLKSPD + Sex + HWWGT + D1AGE	NF4WLKSPD	-0.23835	-0.000303449	-1.02055	0.311783	0.662458	-5.92628
sp|P54296|MYOM2_HUMAN-C299	~ NF4WLKSPD + Sex + HWWGT + D1AGE	NF4WLKSPD	0.25507	-0.0514679	1.01308	0.315308	0.662458	-5.93368
sp|P52179|MYOM1_HUMAN-C1210	~ NF4WLKSPD + Sex + HWWGT + D1AGE	NF4WLKSPD	-0.240207	-0.00625111	-1.01184	0.315894	0.662458	-5.9349
sp|P21817|RYR1_HUMAN-C1268	~ NF4WLKSPD + Sex + HWWGT + D1AGE	NF4WLKSPD	0.278658	-0.0180125	0.988849	0.326921	0.678989	-5.95731
sp|P20929|NEBU_HUMAN-C3830	~ NF4WLKSPD + Sex + HWWGT + D1AGE	NF4WLKSPD	-0.273537	-0.0291521	-0.947453	0.347412	0.713164	-5.99641
sp|Q5VST9|OBSCN_HUMAN-C4968;C4971	~ NF4WLKSPD + Sex + HWWGT + D1AGE	NF4WLKSPD	0.268489	-0.0108187	0.944931	0.349981	0.713164	-5.90822
sp|O43707|ACTN4_HUMAN-C793	~ NF4WLKSPD + Sex + HWWGT + D1AGE	NF4WLKSPD	0.344865	0.0217295	0.932098	0.355221	0.713164	-6.0105
sp|Q5VTT5|MYOM3_HUMAN-C1353;C1356	~ NF4WLKSPD + Sex + HWWGT + D1AGE	NF4WLKSPD	0.258369	0.0151817	0.928335	0.358423	0.713164	-5.86112
sp|Q5VST9|OBSCN_HUMAN-C962	~ NF4WLKSPD + Sex + HWWGT + D1AGE	NF4WLKSPD	-0.320279	-0.00630329	-0.92248	0.360171	0.713164	-6.01922
sp|P68133|ACTS_HUMAN-C259	~ NF4WLKSPD + Sex + HWWGT + D1AGE	NF4WLKSPD	0.364103	0.0469289	0.916663	0.363185	0.713164	-6.02444
sp|P20929|NEBU_HUMAN-C1286	~ NF4WLKSPD + Sex + HWWGT + D1AGE	NF4WLKSPD	0.349813	0.0286644	0.890997	0.377896	0.735365	-5.89403
sp|Q5VST9|OBSCN_HUMAN-C2059	~ NF4WLKSPD + Sex + HWWGT + D1AGE	NF4WLKSPD	-0.241962	0.0043201	-0.862002	0.392303	0.736064	-6.07199
sp|P52179|MYOM1_HUMAN-C342	~ NF4WLKSPD + Sex + HWWGT + D1AGE	NF4WLKSPD	0.250821	-0.0666771	0.855347	0.395944	0.736064	-6.07758
sp|Q5VST9|OBSCN_HUMAN-C6129	~ NF4WLKSPD + Sex + HWWGT + D1AGE	NF4WLKSPD	-0.160487	-0.0123848	-0.848554	0.399683	0.736064	-6.08325
sp|P20929|NEBU_HUMAN-C1574	~ NF4WLKSPD + Sex + HWWGT + D1AGE	NF4WLKSPD	0.265758	0.0209483	0.846354	0.400898	0.736064	-6.08508
sp|P19237|TNNI1_HUMAN-C29	~ NF4WLKSPD + Sex + HWWGT + D1AGE	NF4WLKSPD	-0.36494	-0.0166559	-0.843785	0.40232	0.736064	-6.0872
sp|O15273|TELT_HUMAN-C127	~ NF4WLKSPD + Sex + HWWGT + D1AGE	NF4WLKSPD	-0.208581	0.00693201	-0.832069	0.408846	0.736064	-6.09682
sp|P21817|RYR1_HUMAN-C2565	~ NF4WLKSPD + Sex + HWWGT + D1AGE	NF4WLKSPD	-0.220309	-0.0140809	-0.832694	0.409625	0.736064	-5.95905
sp|P21817|RYR1_HUMAN-C35	~ NF4WLKSPD + Sex + HWWGT + D1AGE	NF4WLKSPD	0.216536	-0.0618931	0.830053	0.409975	0.736064	-6.09846
sp|P08590|MYL3_HUMAN-C76	~ NF4WLKSPD + Sex + HWWGT + D1AGE	NF4WLKSPD	-0.423223	-0.119385	-0.825158	0.412726	0.736064	-6.10243
sp|Q5VST9|OBSCN_HUMAN-C2718	~ NF4WLKSPD + Sex + HWWGT + D1AGE	NF4WLKSPD	0.34848	0.0370399	0.825477	0.413663	0.736064	-5.90567
sp|Q5VST9|OBSCN_HUMAN-C661	~ NF4WLKSPD + Sex + HWWGT + D1AGE	NF4WLKSPD	0.235833	-0.028585	0.819816	0.41574	0.736064	-6.10674
sp|P35609|ACTN2_HUMAN-C339	~ NF4WLKSPD + Sex + HWWGT + D1AGE	NF4WLKSPD	0.261459	-0.0691791	0.800559	0.426715	0.749352	-6.12204
sp|P54296|MYOM2_HUMAN-C1291	~ NF4WLKSPD + Sex + HWWGT + D1AGE	NF4WLKSPD	-0.199855	-0.0709079	-0.792434	0.431397	0.751466	-6.12838
sp|Q5VTT5|MYOM3_HUMAN-C381;C388	~ NF4WLKSPD + Sex + HWWGT + D1AGE	NF4WLKSPD	0.206342	-0.0428625	0.787774	0.435156	0.751796	-5.9945
sp|Q5VTT5|MYOM3_HUMAN-C672	~ NF4WLKSPD + Sex + HWWGT + D1AGE	NF4WLKSPD	0.254649	-0.0562831	0.780126	0.438547	0.751796	-6.13788
sp|Q5VST9|OBSCN_HUMAN-C2311	~ NF4WLKSPD + Sex + HWWGT + D1AGE	NF4WLKSPD	-0.250291	0.0148496	-0.766843	0.446343	0.759134	-6.14796
sp|Q5VST9|OBSCN_HUMAN-C6000	~ NF4WLKSPD + Sex + HWWGT + D1AGE	NF4WLKSPD	-0.21285	-0.0197305	-0.729652	0.468594	0.785663	-6.17529
sp|Q5VST9|OBSCN_HUMAN-C105	~ NF4WLKSPD + Sex + HWWGT + D1AGE	NF4WLKSPD	-0.163644	-0.0195612	-0.726722	0.470373	0.785663	-6.17739
sp|Q5VST9|OBSCN_HUMAN-C4572;C4581	~ NF4WLKSPD + Sex + HWWGT + D1AGE	NF4WLKSPD	0.185324	-0.0518328	0.724048	0.472963	0.785663	-6.04152
sp|Q5VTT5|MYOM3_HUMAN-C432	~ NF4WLKSPD + Sex + HWWGT + D1AGE	NF4WLKSPD	0.295048	-0.034165	0.716698	0.47649	0.785663	-6.1845
sp|P52179|MYOM1_HUMAN-C1160	~ NF4WLKSPD + Sex + HWWGT + D1AGE	NF4WLKSPD	-0.147428	-0.0484804	-0.704737	0.483847	0.791749	-6.19286
sp|Q5VST9|OBSCN_HUMAN-C4919	~ NF4WLKSPD + Sex + HWWGT + D1AGE	NF4WLKSPD	0.275338	0.0349325	0.694721	0.490972	0.79659	-6.04549
sp|Q08043|ACTN3_HUMAN-C490	~ NF4WLKSPD + Sex + HWWGT + D1AGE	NF4WLKSPD	0.465337	-0.0734477	0.682523	0.497676	0.79659	-6.20801
sp|P21817|RYR1_HUMAN-C905	~ NF4WLKSPD + Sex + HWWGT + D1AGE	NF4WLKSPD	0.2076	0.00328638	0.678038	0.500494	0.79659	-6.21101
sp|P52179|MYOM1_HUMAN-C518	~ NF4WLKSPD + Sex + HWWGT + D1AGE	NF4WLKSPD	0.152622	-0.0422556	0.67635	0.501556	0.79659	-6.21214
sp|P63316|TNNC1_HUMAN-C35	~ NF4WLKSPD + Sex + HWWGT + D1AGE	NF4WLKSPD	-0.230459	0.0471912	-0.653936	0.515786	0.80999	-6.22681
sp|Q9UKX2|MYH2_HUMAN-C953	~ NF4WLKSPD + Sex + HWWGT + D1AGE	NF4WLKSPD	-0.272433	-0.15844	-0.651267	0.517494	0.80999	-6.22853
sp|Q9UKX2|MYH2_HUMAN-C1466	~ NF4WLKSPD + Sex + HWWGT + D1AGE	NF4WLKSPD	-0.208313	-0.071161	-0.635095	0.52791	0.810884	-6.23877
sp|P20929|NEBU_HUMAN-C148	~ NF4WLKSPD + Sex + HWWGT + D1AGE	NF4WLKSPD	-0.157234	0.00471094	-0.617534	0.539345	0.810884	-6.2496
sp|Q5VST9|OBSCN_HUMAN-C5857	~ NF4WLKSPD + Sex + HWWGT + D1AGE	NF4WLKSPD	0.131565	-0.0196661	0.61813	0.539754	0.810884	-6.15789
sp|Q08043|ACTN3_HUMAN-C788	~ NF4WLKSPD + Sex + HWWGT + D1AGE	NF4WLKSPD	0.222871	-0.0420602	0.612274	0.542794	0.810884	-6.25279
sp|P54296|MYOM2_HUMAN-C1366	~ NF4WLKSPD + Sex + HWWGT + D1AGE	NF4WLKSPD	-0.125114	-0.00649389	-0.611279	0.543448	0.810884	-6.25339
sp|P35609|ACTN2_HUMAN-C862	~ NF4WLKSPD + Sex + HWWGT + D1AGE	NF4WLKSPD	-0.192039	-0.0431717	-0.610678	0.543843	0.810884	-6.25375
sp|P21817|RYR1_HUMAN-C208	~ NF4WLKSPD + Sex + HWWGT + D1AGE	NF4WLKSPD	0.188576	0.0327968	0.609917	0.544343	0.810884	-6.25421
sp|P52179|MYOM1_HUMAN-C676	~ NF4WLKSPD + Sex + HWWGT + D1AGE	NF4WLKSPD	-0.197358	-0.00531706	-0.596891	0.552946	0.817538	-6.26196
sp|P68133|ACTS_HUMAN-C12	~ NF4WLKSPD + Sex + HWWGT + D1AGE	NF4WLKSPD	0.135352	-0.0277416	0.589782	0.55767	0.817538	-6.26612
sp|P68133|ACTS_HUMAN-C376	~ NF4WLKSPD + Sex + HWWGT + D1AGE	NF4WLKSPD	-0.126997	-0.0216498	-0.58604	0.560165	0.817538	-6.26828
sp|Q5VST9|OBSCN_HUMAN-C2122	~ NF4WLKSPD + Sex + HWWGT + D1AGE	NF4WLKSPD	0.249946	0.0933026	0.560478	0.578066	0.838002	-6.19133
sp|P21817|RYR1_HUMAN-C1191	~ NF4WLKSPD + Sex + HWWGT + D1AGE	NF4WLKSPD	-0.130467	-0.00904328	-0.550461	0.584856	0.842193	-6.14989
sp|P54296|MYOM2_HUMAN-C422	~ NF4WLKSPD + Sex + HWWGT + D1AGE	NF4WLKSPD	0.198158	-0.08139	0.540866	0.591395	0.845968	-6.15503
sp|P20929|NEBU_HUMAN-C3119	~ NF4WLKSPD + Sex + HWWGT + D1AGE	NF4WLKSPD	0.156292	-0.0400386	0.516344	0.607613	0.863451	-6.30619
sp|Q5VTT5|MYOM3_HUMAN-C1134;C1140	~ NF4WLKSPD + Sex + HWWGT + D1AGE	NF4WLKSPD	-0.145088	-0.00862784	-0.497861	0.6205	0.864676	-6.31544
sp|Q5VTT5|MYOM3_HUMAN-C711	~ NF4WLKSPD + Sex + HWWGT + D1AGE	NF4WLKSPD	-0.162264	0.0488557	-0.497087	0.621042	0.864676	-6.31582
sp|P12882|MYH1_HUMAN-C817	~ NF4WLKSPD + Sex + HWWGT + D1AGE	NF4WLKSPD	-0.178692	0.00872924	-0.488562	0.627028	0.864676	-6.31997
sp|P20929|NEBU_HUMAN-C446	~ NF4WLKSPD + Sex + HWWGT + D1AGE	NF4WLKSPD	0.184529	-0.0302331	0.487699	0.628244	0.864676	-6.16541
sp|P20929|NEBU_HUMAN-C4559	~ NF4WLKSPD + Sex + HWWGT + D1AGE	NF4WLKSPD	0.177226	-0.0231511	0.486484	0.628491	0.864676	-6.32097
sp|P20929|NEBU_HUMAN-C716	~ NF4WLKSPD + Sex + HWWGT + D1AGE	NF4WLKSPD	-0.112103	-0.0143735	-0.468793	0.641008	0.871813	-6.32932
sp|P20929|NEBU_HUMAN-C3848	~ NF4WLKSPD + Sex + HWWGT + D1AGE	NF4WLKSPD	-0.0975289	0.00255157	-0.467747	0.641751	0.871813	-6.32981
sp|P54296|MYOM2_HUMAN-C1183	~ NF4WLKSPD + Sex + HWWGT + D1AGE	NF4WLKSPD	-0.282296	0.270446	-0.460227	0.647106	0.873593	-6.33325
sp|Q08043|ACTN3_HUMAN-C601	~ NF4WLKSPD + Sex + HWWGT + D1AGE	NF4WLKSPD	0.23198	-0.112927	0.440333	0.661363	0.883438	-6.34211
sp|P12883|MYH7_HUMAN-C400	~ NF4WLKSPD + Sex + HWWGT + D1AGE	NF4WLKSPD	-0.117523	-0.0124947	-0.439396	0.662578	0.883438	-6.14368
sp|P35609|ACTN2_HUMAN-C251	~ NF4WLKSPD + Sex + HWWGT + D1AGE	NF4WLKSPD	-0.0834833	-0.0254035	-0.425735	0.671906	0.890379	-6.34836
sp|P21817|RYR1_HUMAN-C2237;C2240	~ NF4WLKSPD + Sex + HWWGT + D1AGE	NF4WLKSPD	0.101901	-0.00794295	0.406405	0.685968	0.901612	-6.35631
sp|Q08043|ACTN3_HUMAN-C869	~ NF4WLKSPD + Sex + HWWGT + D1AGE	NF4WLKSPD	0.220802	-0.0626237	0.401437	0.689601	0.901612	-6.3583
sp|Q5VST9|OBSCN_HUMAN-C3999;C4000	~ NF4WLKSPD + Sex + HWWGT + D1AGE	NF4WLKSPD	-0.090596	-0.00486643	-0.394986	0.694329	0.901612	-6.36084
sp|Q5VTT5|MYOM3_HUMAN-C412;C430	~ NF4WLKSPD + Sex + HWWGT + D1AGE	NF4WLKSPD	0.113364	-0.0342209	0.386778	0.700831	0.901612	-6.22537
sp|Q9UKX2|MYH2_HUMAN-C678	~ NF4WLKSPD + Sex + HWWGT + D1AGE	NF4WLKSPD	0.186345	-0.0249291	0.383289	0.702933	0.901612	-6.36534
sp|P54296|MYOM2_HUMAN-C1144	~ NF4WLKSPD + Sex + HWWGT + D1AGE	NF4WLKSPD	-0.100493	-0.00101304	-0.375838	0.708434	0.901612	-6.36814
sp|P21817|RYR1_HUMAN-C1673	~ NF4WLKSPD + Sex + HWWGT + D1AGE	NF4WLKSPD	0.117205	0.00437226	0.365552	0.716054	0.901612	-6.37191
sp|Q5VTT5|MYOM3_HUMAN-C220	~ NF4WLKSPD + Sex + HWWGT + D1AGE	NF4WLKSPD	0.1289	-0.0518694	0.364359	0.716939	0.901612	-6.37234
sp|Q9UKX2|MYH2_HUMAN-C1346	~ NF4WLKSPD + Sex + HWWGT + D1AGE	NF4WLKSPD	0.0940025	-0.0124165	0.362998	0.71795	0.901612	-6.37283
sp|P19237|TNNI1_HUMAN-C66	~ NF4WLKSPD + Sex + HWWGT + D1AGE	NF4WLKSPD	-0.147351	0.0184672	-0.354103	0.724569	0.904665	-6.37599
sp|Q9UKX2|MYH2_HUMAN-C819	~ NF4WLKSPD + Sex + HWWGT + D1AGE	NF4WLKSPD	0.091882	-0.0234763	0.345005	0.731362	0.90528	-6.37914
sp|P20929|NEBU_HUMAN-C3791	~ NF4WLKSPD + Sex + HWWGT + D1AGE	NF4WLKSPD	-0.0874037	0.0401366	-0.338983	0.73587	0.90528	-6.38118
sp|P48788|TNNI2_HUMAN-C65	~ NF4WLKSPD + Sex + HWWGT + D1AGE	NF4WLKSPD	0.117275	-0.0893764	0.331481	0.741498	0.90528	-6.38367
sp|Q5VST9|OBSCN_HUMAN-C1413;C1422	~ NF4WLKSPD + Sex + HWWGT + D1AGE	NF4WLKSPD	0.156152	0.0147824	0.331571	0.741826	0.90528	-6.18447
sp|P21817|RYR1_HUMAN-C252	~ NF4WLKSPD + Sex + HWWGT + D1AGE	NF4WLKSPD	0.133533	0.0244542	0.308772	0.758622	0.913479	-6.39087
sp|P21817|RYR1_HUMAN-C3170	~ NF4WLKSPD + Sex + HWWGT + D1AGE	NF4WLKSPD	0.0816214	-0.0462076	0.302042	0.763721	0.913479	-6.3929
sp|P20929|NEBU_HUMAN-C5628	~ NF4WLKSPD + Sex + HWWGT + D1AGE	NF4WLKSPD	-0.0630392	-0.0329644	-0.301138	0.764406	0.913479	-6.39317
sp|P20929|NEBU_HUMAN-C5103	~ NF4WLKSPD + Sex + HWWGT + D1AGE	NF4WLKSPD	0.0633027	-0.00777096	0.299748	0.765461	0.913479	-6.39359
sp|Q5VST9|OBSCN_HUMAN-C4508	~ NF4WLKSPD + Sex + HWWGT + D1AGE	NF4WLKSPD	0.0882602	-0.0142418	0.285521	0.776281	0.921301	-6.39771
sp|P12814|ACTN1_HUMAN-C860	~ NF4WLKSPD + Sex + HWWGT + D1AGE	NF4WLKSPD	-0.086783	-0.0287874	-0.27758	0.78234	0.923418	-6.39992
sp|P20929|NEBU_HUMAN-C2615;C2633	~ NF4WLKSPD + Sex + HWWGT + D1AGE	NF4WLKSPD	-0.0771158	-0.0471134	-0.270046	0.788419	0.925535	-6.20266
sp|P21817|RYR1_HUMAN-C3635	~ NF4WLKSPD + Sex + HWWGT + D1AGE	NF4WLKSPD	0.0545112	-0.0257361	0.25277	0.801356	0.935638	-6.40644
sp|P20929|NEBU_HUMAN-C2372;C2390	~ NF4WLKSPD + Sex + HWWGT + D1AGE	NF4WLKSPD	-0.0732333	-0.0258145	-0.228304	0.820493	0.95132	-6.21289
sp|Q5VST9|OBSCN_HUMAN-C3206	~ NF4WLKSPD + Sex + HWWGT + D1AGE	NF4WLKSPD	-0.0900972	0.027105	-0.224289	0.823596	0.95132	-6.25776
sp|P20929|NEBU_HUMAN-C2615	~ NF4WLKSPD + Sex + HWWGT + D1AGE	NF4WLKSPD	0.0565323	-0.0386805	0.202785	0.840026	0.95923	-6.41773
sp|P02585|TNNC2_HUMAN-C99	~ NF4WLKSPD + Sex + HWWGT + D1AGE	NF4WLKSPD	0.102964	-0.238334	0.190366	0.849699	0.95923	-6.42015
sp|P20929|NEBU_HUMAN-C2633	~ NF4WLKSPD + Sex + HWWGT + D1AGE	NF4WLKSPD	0.0486335	-0.039126	0.189003	0.850762	0.95923	-6.4204
sp|Q5VST9|OBSCN_HUMAN-C82	~ NF4WLKSPD + Sex + HWWGT + D1AGE	NF4WLKSPD	0.0330176	0.0376609	0.186528	0.852694	0.95923	-6.42086
sp|Q5VST9|OBSCN_HUMAN-C4271	~ NF4WLKSPD + Sex + HWWGT + D1AGE	NF4WLKSPD	-0.0466167	-0.0245107	-0.185854	0.853435	0.95923	-6.28216
sp|P20929|NEBU_HUMAN-C4332	~ NF4WLKSPD + Sex + HWWGT + D1AGE	NF4WLKSPD	0.0507726	0.020751	0.177428	0.860006	0.95923	-6.26705
sp|P48788|TNNI2_HUMAN-C49;C65	~ NF4WLKSPD + Sex + HWWGT + D1AGE	NF4WLKSPD	-0.0493958	-0.0452327	-0.175217	0.861531	0.95923	-6.42289
sp|P52179|MYOM1_HUMAN-C426	~ NF4WLKSPD + Sex + HWWGT + D1AGE	NF4WLKSPD	0.0431079	0.067699	0.146034	0.88441	0.974719	-6.42754
sp|Q5VTT5|MYOM3_HUMAN-C794	~ NF4WLKSPD + Sex + HWWGT + D1AGE	NF4WLKSPD	0.0454826	-0.00219489	0.145835	0.884566	0.974719	-6.42757
sp|Q5VST9|OBSCN_HUMAN-C404	~ NF4WLKSPD + Sex + HWWGT + D1AGE	NF4WLKSPD	-0.0361876	-0.0460614	-0.134375	0.89358	0.974719	-6.42916
sp|Q5VST9|OBSCN_HUMAN-C3784;C3786	~ NF4WLKSPD + Sex + HWWGT + D1AGE	NF4WLKSPD	0.0326967	-0.0416446	0.129324	0.897557	0.974719	-6.42982
sp|Q5VST9|OBSCN_HUMAN-C2937	~ NF4WLKSPD + Sex + HWWGT + D1AGE	NF4WLKSPD	0.0362581	0.0128323	0.128755	0.898005	0.974719	-6.42989
sp|Q08043|ACTN3_HUMAN-C194	~ NF4WLKSPD + Sex + HWWGT + D1AGE	NF4WLKSPD	-0.0989556	-0.142432	-0.100428	0.920357	0.993986	-6.43311
sp|Q5VST9|OBSCN_HUMAN-C4021	~ NF4WLKSPD + Sex + HWWGT + D1AGE	NF4WLKSPD	-0.0259501	-0.0254221	-0.0880814	0.930121	0.996707	-6.43427
sp|Q5VST9|OBSCN_HUMAN-C870	~ NF4WLKSPD + Sex + HWWGT + D1AGE	NF4WLKSPD	0.0224539	-0.043113	0.0768862	0.938984	0.996707	-6.43518
sp|Q5VST9|OBSCN_HUMAN-C31	~ NF4WLKSPD + Sex + HWWGT + D1AGE	NF4WLKSPD	0.0174383	0.0156644	0.075684	0.939936	0.996707	-6.43528
sp|P35609|ACTN2_HUMAN-C161	~ NF4WLKSPD + Sex + HWWGT + D1AGE	NF4WLKSPD	-0.0152569	-0.0199055	-0.0688487	0.945351	0.996707	-6.43577
sp|P20929|NEBU_HUMAN-C650	~ NF4WLKSPD + Sex + HWWGT + D1AGE	NF4WLKSPD	-0.0158416	-0.0450448	-0.063711	0.949423	0.996707	-6.4361
sp|P09493|TPM1_HUMAN-C190	~ NF4WLKSPD + Sex + HWWGT + D1AGE	NF4WLKSPD	0.0303978	0.0127872	0.0622736	0.950563	0.996707	-6.43619
sp|Q9UKX2|MYH2_HUMAN-C701	~ NF4WLKSPD + Sex + HWWGT + D1AGE	NF4WLKSPD	-0.0187049	-0.0199501	-0.0429434	0.965897	0.999789	-6.4372
sp|P48788|TNNI2_HUMAN-C49	~ NF4WLKSPD + Sex + HWWGT + D1AGE	NF4WLKSPD	-0.0107323	-0.0643741	-0.0368855	0.970705	0.999789	-6.43744
sp|P52179|MYOM1_HUMAN-C9	~ NF4WLKSPD + Sex + HWWGT + D1AGE	NF4WLKSPD	0.00682384	0.0397511	0.0325108	0.974178	0.999789	-6.43759
sp|Q9UKX2|MYH2_HUMAN-C541	~ NF4WLKSPD + Sex + HWWGT + D1AGE	NF4WLKSPD	-0.00848128	-0.00206134	-0.0322044	0.974422	0.999789	-6.4376
sp|Q5VST9|OBSCN_HUMAN-C2898	~ NF4WLKSPD + Sex + HWWGT + D1AGE	NF4WLKSPD	0.00814743	-0.0175536	0.0274824	0.978171	0.999789	-6.43774
sp|P20929|NEBU_HUMAN-C4856	~ NF4WLKSPD + Sex + HWWGT + D1AGE	NF4WLKSPD	0.00494263	-0.0231681	0.0191338	0.984823	0.999789	-6.29906
sp|P12814|ACTN1_HUMAN-C180	~ NF4WLKSPD + Sex + HWWGT + D1AGE	NF4WLKSPD	-0.0052512	0.00573315	-0.00963353	0.992347	0.999789	-6.43807
sp|P07951|TPM2_HUMAN-C190	~ NF4WLKSPD + Sex + HWWGT + D1AGE	NF4WLKSPD	0.00287056	0.0333629	0.00714018	0.994328	0.999789	-6.43809
sp|Q08043|ACTN3_HUMAN-C593;C601	~ NF4WLKSPD + Sex + HWWGT + D1AGE	NF4WLKSPD	0.00161615	-0.003272	0.00370796	0.997054	0.999789	-6.43811
sp|Q08043|ACTN3_HUMAN-C593	~ NF4WLKSPD + Sex + HWWGT + D1AGE	NF4WLKSPD	0.000182514	-0.0639921	0.000265537	0.999789	0.999789	-6.43812
sp|P35609|ACTN2_HUMAN-C270	~ LEPEAKPWR2 + Sex + HWWGT + D1AGE	LEPEAKPWR2	-0.00260021	0.0165891	-4.1841	0.000101718	0.0219711	-2.50112
sp|P20929|NEBU_HUMAN-C4521	~ LEPEAKPWR2 + Sex + HWWGT + D1AGE	LEPEAKPWR2	-0.00168411	0.00245592	-3.73874	0.000435793	0.0470656	-3.9036
sp|Q08043|ACTN3_HUMAN-C194	~ LEPEAKPWR2 + Sex + HWWGT + D1AGE	LEPEAKPWR2	0.00368641	-0.153793	3.30888	0.00164007	0.0789795	-5.16526
sp|O15273|TELT_HUMAN-C57	~ LEPEAKPWR2 + Sex + HWWGT + D1AGE	LEPEAKPWR2	0.00110212	-0.0319706	3.22307	0.00211452	0.0789795	-5.40491
sp|P68133|ACTS_HUMAN-C287	~ LEPEAKPWR2 + Sex + HWWGT + D1AGE	LEPEAKPWR2	-0.00360779	-0.0785459	-3.21858	0.00214266	0.0789795	-5.41735
sp|Q5VTT5|MYOM3_HUMAN-C412;C422;C430	~ LEPEAKPWR2 + Sex + HWWGT + D1AGE	LEPEAKPWR2	0.00101277	0.0183223	3.21053	0.00219388	0.0789795	-5.43958
sp|P20929|NEBU_HUMAN-C488	~ LEPEAKPWR2 + Sex + HWWGT + D1AGE	LEPEAKPWR2	-0.00179459	0.10146	-3.12438	0.00281933	0.0820769	-5.67519
sp|Q5VST9|OBSCN_HUMAN-C3167;C3173	~ LEPEAKPWR2 + Sex + HWWGT + D1AGE	LEPEAKPWR2	-0.0014731	0.102342	-3.09825	0.00303988	0.0820769	-5.74576
sp|P20929|NEBU_HUMAN-C4090	~ LEPEAKPWR2 + Sex + HWWGT + D1AGE	LEPEAKPWR2	-0.001021	-0.0236608	-3.05423	0.0034483	0.0827593	-5.86369
sp|Q08043|ACTN3_HUMAN-C593;C601	~ LEPEAKPWR2 + Sex + HWWGT + D1AGE	LEPEAKPWR2	0.00146431	-0.00243689	2.94967	0.00463284	0.0858231	-6.13894
sp|P54296|MYOM2_HUMAN-C440	~ LEPEAKPWR2 + Sex + HWWGT + D1AGE	LEPEAKPWR2	-0.00260404	-0.105405	-2.94005	0.0047589	0.0858231	-6.16389
sp|Q5VST9|OBSCN_HUMAN-C2490	~ LEPEAKPWR2 + Sex + HWWGT + D1AGE	LEPEAKPWR2	-0.000936051	0.0400748	-2.93937	0.00476795	0.0858231	-6.16565
sp|P35609|ACTN2_HUMAN-C487	~ LEPEAKPWR2 + Sex + HWWGT + D1AGE	LEPEAKPWR2	-0.000946167	-0.024692	-2.86663	0.00583219	0.0932879	-6.35251
sp|P35609|ACTN2_HUMAN-C187	~ LEPEAKPWR2 + Sex + HWWGT + D1AGE	LEPEAKPWR2	-0.000970361	-0.0299805	-2.84133	0.00625122	0.0932879	-6.41668
sp|P20929|NEBU_HUMAN-C294	~ LEPEAKPWR2 + Sex + HWWGT + D1AGE	LEPEAKPWR2	-0.00164492	0.109916	-2.82827	0.00647833	0.0932879	-6.44965
sp|Q08043|ACTN3_HUMAN-C490	~ LEPEAKPWR2 + Sex + HWWGT + D1AGE	LEPEAKPWR2	0.00219736	-0.0691437	2.79388	0.00711301	0.0960257	-6.53589
sp|Q08043|ACTN3_HUMAN-C869	~ LEPEAKPWR2 + Sex + HWWGT + D1AGE	LEPEAKPWR2	0.00173009	-0.0642788	2.71658	0.00875431	0.111231	-6.72683
sp|Q08043|ACTN3_HUMAN-C788	~ LEPEAKPWR2 + Sex + HWWGT + D1AGE	LEPEAKPWR2	0.00112247	-0.0394187	2.67596	0.0097497	0.116976	-6.8255
sp|Q9UKX2|MYH2_HUMAN-C911	~ LEPEAKPWR2 + Sex + HWWGT + D1AGE	LEPEAKPWR2	-0.00189429	-0.00876975	-2.6555	0.0102896	0.116976	-6.87479
sp|Q08043|ACTN3_HUMAN-C601	~ LEPEAKPWR2 + Sex + HWWGT + D1AGE	LEPEAKPWR2	0.0015906	-0.111696	2.60475	0.011748	0.123227	-6.99571
sp|P35609|ACTN2_HUMAN-C48	~ LEPEAKPWR2 + Sex + HWWGT + D1AGE	LEPEAKPWR2	-0.000713232	-0.00877291	-2.58778	0.0122764	0.123227	-7.03576
sp|P54296|MYOM2_HUMAN-C1265	~ LEPEAKPWR2 + Sex + HWWGT + D1AGE	LEPEAKPWR2	-0.000998131	-0.0267704	-2.57922	0.0125509	0.123227	-7.05587
sp|P20929|NEBU_HUMAN-C4611	~ LEPEAKPWR2 + Sex + HWWGT + D1AGE	LEPEAKPWR2	-0.000877757	-0.0245858	-2.54625	0.0136615	0.127815	-7.13286
sp|Q08043|ACTN3_HUMAN-C593	~ LEPEAKPWR2 + Sex + HWWGT + D1AGE	LEPEAKPWR2	0.00202129	-0.063802	2.53108	0.0142017	0.127815	-7.16801
sp|P20929|NEBU_HUMAN-C3673	~ LEPEAKPWR2 + Sex + HWWGT + D1AGE	LEPEAKPWR2	-0.000807113	-0.0102751	-2.40609	0.0194439	0.167995	-7.45127
sp|P20929|NEBU_HUMAN-C5079	~ LEPEAKPWR2 + Sex + HWWGT + D1AGE	LEPEAKPWR2	0.00104492	0.0309207	2.40523	0.0206352	0.171431	-7.39011
sp|P12882|MYH1_HUMAN-C1464	~ LEPEAKPWR2 + Sex + HWWGT + D1AGE	LEPEAKPWR2	-0.00158547	0.241317	-2.29804	0.02531	0.20248	-7.68671
sp|P20929|NEBU_HUMAN-C5348	~ LEPEAKPWR2 + Sex + HWWGT + D1AGE	LEPEAKPWR2	-0.000786501	0.00287687	-2.27353	0.0268419	0.207066	-7.73887
sp|P20929|NEBU_HUMAN-C3901	~ LEPEAKPWR2 + Sex + HWWGT + D1AGE	LEPEAKPWR2	-0.00116245	0.0288712	-2.24024	0.0290547	0.216407	-7.80899
sp|Q9UKX2|MYH2_HUMAN-C1417	~ LEPEAKPWR2 + Sex + HWWGT + D1AGE	LEPEAKPWR2	-0.000771102	0.0629752	-2.1891	0.0327672	0.235501	-7.91499
sp|P54296|MYOM2_HUMAN-C391	~ LEPEAKPWR2 + Sex + HWWGT + D1AGE	LEPEAKPWR2	0.000883469	-0.0233942	2.1822	0.0347255	0.235501	-7.85552
sp|Q5VST9|OBSCN_HUMAN-C6182	~ LEPEAKPWR2 + Sex + HWWGT + D1AGE	LEPEAKPWR2	-0.000707273	0.0458131	-2.15027	0.0358586	0.235501	-7.9941
sp|P12814|ACTN1_HUMAN-C180	~ LEPEAKPWR2 + Sex + HWWGT + D1AGE	LEPEAKPWR2	0.0013861	0.00021288	2.13944	0.0367649	0.235501	-8.01594
sp|P12882|MYH1_HUMAN-C909	~ LEPEAKPWR2 + Sex + HWWGT + D1AGE	LEPEAKPWR2	-0.00124866	-0.0173049	-2.13189	0.0374094	0.235501	-8.03113
sp|Q08043|ACTN3_HUMAN-C490;C494	~ LEPEAKPWR2 + Sex + HWWGT + D1AGE	LEPEAKPWR2	0.000619599	0.00458725	2.12323	0.0381599	0.235501	-8.04848
sp|Q5VTT5|MYOM3_HUMAN-C381;C388	~ LEPEAKPWR2 + Sex + HWWGT + D1AGE	LEPEAKPWR2	0.000631187	-0.0428625	2.10954	0.0407434	0.244461	-7.98031
sp|P12883|MYH7_HUMAN-C1411	~ LEPEAKPWR2 + Sex + HWWGT + D1AGE	LEPEAKPWR2	-0.000927884	0.00479329	-1.93106	0.0585349	0.341717	-8.41786
sp|P54296|MYOM2_HUMAN-C422;C432	~ LEPEAKPWR2 + Sex + HWWGT + D1AGE	LEPEAKPWR2	0.000572729	0.0116845	1.91861	0.0601277	0.341779	-8.44074
sp|P12883|MYH7_HUMAN-C905	~ LEPEAKPWR2 + Sex + HWWGT + D1AGE	LEPEAKPWR2	-0.0010381	-0.0675633	-1.9031	0.0621641	0.344294	-8.46907
sp|Q9UKX2|MYH2_HUMAN-C1544	~ LEPEAKPWR2 + Sex + HWWGT + D1AGE	LEPEAKPWR2	-0.001076	0.0849215	-1.8765	0.0657915	0.349276	-8.51716
sp|Q9UKX2|MYH2_HUMAN-C1445	~ LEPEAKPWR2 + Sex + HWWGT + D1AGE	LEPEAKPWR2	-0.000928139	-0.0752188	-1.87289	0.0662978	0.349276	-8.52364
sp|P20929|NEBU_HUMAN-C6121	~ LEPEAKPWR2 + Sex + HWWGT + D1AGE	LEPEAKPWR2	-0.000687636	0.00124776	-1.84772	0.0699173	0.35541	-8.56853
sp|Q5VST9|OBSCN_HUMAN-C2718	~ LEPEAKPWR2 + Sex + HWWGT + D1AGE	LEPEAKPWR2	0.000791737	0.0423152	1.85401	0.0707529	0.35541	-8.53235
sp|Q5VST9|OBSCN_HUMAN-C2059	~ LEPEAKPWR2 + Sex + HWWGT + D1AGE	LEPEAKPWR2	-0.000613978	0.00478779	-1.80012	0.0772201	0.379081	-8.65196
sp|P20929|NEBU_HUMAN-C4332	~ LEPEAKPWR2 + Sex + HWWGT + D1AGE	LEPEAKPWR2	0.000573617	0.0252896	1.79246	0.0802482	0.379774	-8.57992
sp|P12882|MYH1_HUMAN-C1415	~ LEPEAKPWR2 + Sex + HWWGT + D1AGE	LEPEAKPWR2	-0.000846816	0.0480426	-1.7886	0.0808778	0.379774	-8.64541
sp|O43707|ACTN4_HUMAN-C793	~ LEPEAKPWR2 + Sex + HWWGT + D1AGE	LEPEAKPWR2	0.000764631	0.0115895	1.72525	0.0899883	0.404737	-8.77922
sp|P07951|TPM2_HUMAN-C36	~ LEPEAKPWR2 + Sex + HWWGT + D1AGE	LEPEAKPWR2	-0.000743953	0.137724	-1.72478	0.0900742	0.404737	-8.78001
sp|P68133|ACTS_HUMAN-C219	~ LEPEAKPWR2 + Sex + HWWGT + D1AGE	LEPEAKPWR2	-0.000441879	0.0136597	-1.71527	0.0918154	0.404737	-8.79582
sp|Q5VST9|OBSCN_HUMAN-C4000	~ LEPEAKPWR2 + Sex + HWWGT + D1AGE	LEPEAKPWR2	0.000647296	0.00286641	1.68583	0.097384	0.420699	-8.84428
sp|P48788|TNNI2_HUMAN-C134	~ LEPEAKPWR2 + Sex + HWWGT + D1AGE	LEPEAKPWR2	-0.000843347	0.079887	-1.66407	0.101676	0.430627	-8.87961
sp|P54296|MYOM2_HUMAN-C68	~ LEPEAKPWR2 + Sex + HWWGT + D1AGE	LEPEAKPWR2	-0.000659546	-0.0518146	-1.61664	0.111567	0.451988	-8.95517
sp|Q5VST9|OBSCN_HUMAN-C3999;C4000	~ LEPEAKPWR2 + Sex + HWWGT + D1AGE	LEPEAKPWR2	0.000449788	-0.00367723	1.61212	0.112549	0.451988	-8.96227
sp|P52179|MYOM1_HUMAN-C1411	~ LEPEAKPWR2 + Sex + HWWGT + D1AGE	LEPEAKPWR2	-0.000720595	-0.031158	-1.6091	0.113209	0.451988	-8.967
sp|Q5VTT5|MYOM3_HUMAN-C432	~ LEPEAKPWR2 + Sex + HWWGT + D1AGE	LEPEAKPWR2	0.000802922	-0.0360262	1.60057	0.115089	0.451988	-8.98032
sp|P21817|RYR1_HUMAN-C2237;C2240	~ LEPEAKPWR2 + Sex + HWWGT + D1AGE	LEPEAKPWR2	0.000478231	-0.00536635	1.56826	0.122444	0.465192	-9.03019
sp|P20929|NEBU_HUMAN-C3119	~ LEPEAKPWR2 + Sex + HWWGT + D1AGE	LEPEAKPWR2	0.000575287	-0.0444894	1.56447	0.123332	0.465192	-9.03599
sp|Q5VST9|OBSCN_HUMAN-C2122	~ LEPEAKPWR2 + Sex + HWWGT + D1AGE	LEPEAKPWR2	0.0013263	0.0900139	1.5567	0.127029	0.465192	-8.49932
sp|P52179|MYOM1_HUMAN-C342	~ LEPEAKPWR2 + Sex + HWWGT + D1AGE	LEPEAKPWR2	0.000552872	-0.0611528	1.54342	0.128352	0.465192	-9.0679
sp|P52179|MYOM1_HUMAN-C549;C559	~ LEPEAKPWR2 + Sex + HWWGT + D1AGE	LEPEAKPWR2	-0.000686711	-0.00986639	-1.54654	0.129287	0.465192	-8.95608
sp|Q5VST9|OBSCN_HUMAN-C259	~ LEPEAKPWR2 + Sex + HWWGT + D1AGE	LEPEAKPWR2	-0.00044463	0.0038225	-1.53106	0.131374	0.465192	-9.08645
sp|P20929|NEBU_HUMAN-C3848	~ LEPEAKPWR2 + Sex + HWWGT + D1AGE	LEPEAKPWR2	-0.00037873	0.00139958	-1.4865	0.142745	0.486114	-9.15221
sp|P52179|MYOM1_HUMAN-C1594	~ LEPEAKPWR2 + Sex + HWWGT + D1AGE	LEPEAKPWR2	-0.00053555	-0.00719315	-1.49106	0.14323	0.486114	-9.03792
sp|Q5VTT5|MYOM3_HUMAN-C1134;C1140	~ LEPEAKPWR2 + Sex + HWWGT + D1AGE	LEPEAKPWR2	0.000520494	-0.00458257	1.46663	0.148061	0.486114	-9.18096
sp|P20929|NEBU_HUMAN-C4856	~ LEPEAKPWR2 + Sex + HWWGT + D1AGE	LEPEAKPWR2	-0.000440622	-0.0231681	-1.46687	0.14967	0.486114	-9.07275
sp|P35609|ACTN2_HUMAN-C781	~ LEPEAKPWR2 + Sex + HWWGT + D1AGE	LEPEAKPWR2	-0.000517477	-0.0253723	-1.44409	0.154277	0.486114	-9.21314
sp|Q9UKX2|MYH2_HUMAN-C541	~ LEPEAKPWR2 + Sex + HWWGT + D1AGE	LEPEAKPWR2	0.000462319	0.000195115	1.44197	0.15487	0.486114	-9.21613
sp|P08590|MYL3_HUMAN-C67;C76	~ LEPEAKPWR2 + Sex + HWWGT + D1AGE	LEPEAKPWR2	-0.00147219	0.0988784	-1.44617	0.155533	0.486114	-8.66055
sp|Q5VST9|OBSCN_HUMAN-C2187	~ LEPEAKPWR2 + Sex + HWWGT + D1AGE	LEPEAKPWR2	-0.000460083	0.0256239	-1.43229	0.157609	0.486114	-9.22979
sp|P21817|RYR1_HUMAN-C936	~ LEPEAKPWR2 + Sex + HWWGT + D1AGE	LEPEAKPWR2	0.00065158	-0.112704	1.42896	0.160224	0.486114	-9.12631
sp|Q9UKX2|MYH2_HUMAN-C403	~ LEPEAKPWR2 + Sex + HWWGT + D1AGE	LEPEAKPWR2	-0.000335036	-0.0176455	-1.42435	0.161717	0.486114	-9.20947
sp|Q5VST9|OBSCN_HUMAN-C1606	~ LEPEAKPWR2 + Sex + HWWGT + D1AGE	LEPEAKPWR2	0.00037161	-0.0194712	1.41691	0.162038	0.486114	-9.25131
sp|P20929|NEBU_HUMAN-C693	~ LEPEAKPWR2 + Sex + HWWGT + D1AGE	LEPEAKPWR2	0.000445672	0.014478	1.40668	0.166863	0.493731	-9.175
sp|P12882|MYH1_HUMAN-C1344	~ LEPEAKPWR2 + Sex + HWWGT + D1AGE	LEPEAKPWR2	-0.000769231	0.00228583	-1.38912	0.170287	0.497055	-9.28966
sp|Q5VST9|OBSCN_HUMAN-C247	~ LEPEAKPWR2 + Sex + HWWGT + D1AGE	LEPEAKPWR2	0.00060752	0.034768	1.37668	0.174081	0.501352	-9.30659
sp|P12883|MYH7_HUMAN-C400	~ LEPEAKPWR2 + Sex + HWWGT + D1AGE	LEPEAKPWR2	0.000372858	-0.0133702	1.35641	0.182199	0.514775	-9.30192
sp|Q5VST9|OBSCN_HUMAN-C3206	~ LEPEAKPWR2 + Sex + HWWGT + D1AGE	LEPEAKPWR2	0.000617661	0.0298904	1.35227	0.183508	0.514775	-9.2485
sp|Q5VST9|OBSCN_HUMAN-C1880	~ LEPEAKPWR2 + Sex + HWWGT + D1AGE	LEPEAKPWR2	0.000507033	0.000968968	1.33646	0.188414	0.521761	-9.25162
sp|P52179|MYOM1_HUMAN-C9	~ LEPEAKPWR2 + Sex + HWWGT + D1AGE	LEPEAKPWR2	0.000330329	0.0418822	1.28936	0.202562	0.553841	-9.42141
sp|Q5VST9|OBSCN_HUMAN-C3784;C3786	~ LEPEAKPWR2 + Sex + HWWGT + D1AGE	LEPEAKPWR2	0.000390211	-0.0386887	1.26072	0.212627	0.565981	-9.45753
sp|P54296|MYOM2_HUMAN-C1144	~ LEPEAKPWR2 + Sex + HWWGT + D1AGE	LEPEAKPWR2	0.000411059	-0.0023247	1.25491	0.214715	0.565981	-9.46478
sp|P21817|RYR1_HUMAN-C252	~ LEPEAKPWR2 + Sex + HWWGT + D1AGE	LEPEAKPWR2	0.000659325	0.0331506	1.24933	0.216731	0.565981	-9.47169
sp|P35609|ACTN2_HUMAN-C161	~ LEPEAKPWR2 + Sex + HWWGT + D1AGE	LEPEAKPWR2	-0.000337968	-0.0238998	-1.24726	0.217483	0.565981	-9.47425
sp|P21817|RYR1_HUMAN-C3402	~ LEPEAKPWR2 + Sex + HWWGT + D1AGE	LEPEAKPWR2	-0.000431462	-0.0721407	-1.23978	0.221765	0.570253	-9.3743
sp|Q5VST9|OBSCN_HUMAN-C4271	~ LEPEAKPWR2 + Sex + HWWGT + D1AGE	LEPEAKPWR2	0.000362255	-0.0245107	1.23246	0.224459	0.570391	-9.38325
sp|P09493|TPM1_HUMAN-C190	~ LEPEAKPWR2 + Sex + HWWGT + D1AGE	LEPEAKPWR2	-0.000707759	0.0252737	-1.21485	0.229512	0.576448	-9.51379
sp|P20929|NEBU_HUMAN-C959	~ LEPEAKPWR2 + Sex + HWWGT + D1AGE	LEPEAKPWR2	-0.00033127	-0.0189066	-1.20573	0.232983	0.578442	-9.52474
sp|P20929|NEBU_HUMAN-C2615	~ LEPEAKPWR2 + Sex + HWWGT + D1AGE	LEPEAKPWR2	-0.000404513	-0.039874	-1.1824	0.242036	0.587581	-9.5524
sp|P52179|MYOM1_HUMAN-C426	~ LEPEAKPWR2 + Sex + HWWGT + D1AGE	LEPEAKPWR2	0.000424936	0.0744697	1.18222	0.242105	0.587581	-9.5526
sp|P21817|RYR1_HUMAN-C314	~ LEPEAKPWR2 + Sex + HWWGT + D1AGE	LEPEAKPWR2	-0.000370504	-0.0200186	-1.16606	0.248525	0.588033	-9.57145
sp|Q5VST9|OBSCN_HUMAN-C2311	~ LEPEAKPWR2 + Sex + HWWGT + D1AGE	LEPEAKPWR2	-0.000466881	0.0146385	-1.16035	0.250819	0.588033	-9.57805
sp|P52179|MYOM1_HUMAN-C786	~ LEPEAKPWR2 + Sex + HWWGT + D1AGE	LEPEAKPWR2	-0.000270485	0.0280294	-1.15157	0.254383	0.588033	-9.58814
sp|P20929|NEBU_HUMAN-C4241	~ LEPEAKPWR2 + Sex + HWWGT + D1AGE	LEPEAKPWR2	-0.000369578	0.00156428	-1.14382	0.257556	0.588033	-9.59699
sp|P20929|NEBU_HUMAN-C2633	~ LEPEAKPWR2 + Sex + HWWGT + D1AGE	LEPEAKPWR2	0.000359414	-0.0408593	1.13867	0.25968	0.588033	-9.60283
sp|Q5VTT5|MYOM3_HUMAN-C794	~ LEPEAKPWR2 + Sex + HWWGT + D1AGE	LEPEAKPWR2	0.000435685	-0.00114478	1.13816	0.25989	0.588033	-9.60341
sp|P19237|TNNI1_HUMAN-C87	~ LEPEAKPWR2 + Sex + HWWGT + D1AGE	LEPEAKPWR2	-0.000402675	0.0418464	-1.13076	0.262969	0.588033	-9.61177
sp|Q5VTT5|MYOM3_HUMAN-C711	~ LEPEAKPWR2 + Sex + HWWGT + D1AGE	LEPEAKPWR2	0.000452395	0.0447366	1.12812	0.264071	0.588033	-9.61473
sp|Q5VTT5|MYOM3_HUMAN-C672	~ LEPEAKPWR2 + Sex + HWWGT + D1AGE	LEPEAKPWR2	0.000448753	-0.0597806	1.11629	0.269057	0.590755	-9.62795
sp|P20929|NEBU_HUMAN-C3830	~ LEPEAKPWR2 + Sex + HWWGT + D1AGE	LEPEAKPWR2	-0.000394169	-0.0228704	-1.11228	0.270763	0.590755	-9.6324
sp|Q5VTT5|MYOM3_HUMAN-C220	~ LEPEAKPWR2 + Sex + HWWGT + D1AGE	LEPEAKPWR2	0.000473986	-0.0577388	1.09573	0.277881	0.596012	-9.6506
sp|Q5VST9|OBSCN_HUMAN-C105	~ LEPEAKPWR2 + Sex + HWWGT + D1AGE	LEPEAKPWR2	0.000301837	-0.0154307	1.09386	0.278691	0.596012	-9.65264
sp|Q08043|ACTN3_HUMAN-C494	~ LEPEAKPWR2 + Sex + HWWGT + D1AGE	LEPEAKPWR2	0.00051248	-0.048664	1.05754	0.296155	0.615451	-9.58209
sp|P52179|MYOM1_HUMAN-C714	~ LEPEAKPWR2 + Sex + HWWGT + D1AGE	LEPEAKPWR2	0.000331295	-0.0332134	1.05259	0.297043	0.615451	-9.69681
sp|Q5VST9|OBSCN_HUMAN-C962	~ LEPEAKPWR2 + Sex + HWWGT + D1AGE	LEPEAKPWR2	0.000449185	-0.00938689	1.05211	0.29726	0.615451	-9.69732
sp|P20929|NEBU_HUMAN-C402	~ LEPEAKPWR2 + Sex + HWWGT + D1AGE	LEPEAKPWR2	-0.000319732	0.0347358	-1.0479	0.299177	0.615451	-9.70173
sp|P52179|MYOM1_HUMAN-C798	~ LEPEAKPWR2 + Sex + HWWGT + D1AGE	LEPEAKPWR2	-0.000264551	0.00523085	-1.00035	0.321437	0.650287	-9.75038
sp|Q5VTT5|MYOM3_HUMAN-C1353;C1356	~ LEPEAKPWR2 + Sex + HWWGT + D1AGE	LEPEAKPWR2	0.000323274	0.0184147	1.00156	0.322279	0.650287	-9.65733
sp|P21817|RYR1_HUMAN-C905	~ LEPEAKPWR2 + Sex + HWWGT + D1AGE	LEPEAKPWR2	0.000373542	0.00927423	0.99265	0.325143	0.650287	-9.75806
sp|Q5VST9|OBSCN_HUMAN-C6429;C6440	~ LEPEAKPWR2 + Sex + HWWGT + D1AGE	LEPEAKPWR2	-0.000275009	0.00785123	-0.970768	0.335831	0.6655	-9.77955
sp|Q5VST9|OBSCN_HUMAN-C4088;C4089	~ LEPEAKPWR2 + Sex + HWWGT + D1AGE	LEPEAKPWR2	-0.000282608	-0.0050081	-0.96047	0.342303	0.672158	-9.69767
sp|P20929|NEBU_HUMAN-C4822	~ LEPEAKPWR2 + Sex + HWWGT + D1AGE	LEPEAKPWR2	-0.000349992	-0.0593532	-0.948435	0.346976	0.675197	-9.80101
sp|P20929|NEBU_HUMAN-C5628	~ LEPEAKPWR2 + Sex + HWWGT + D1AGE	LEPEAKPWR2	-0.000242445	-0.0311717	-0.938374	0.352075	0.679002	-9.81052
sp|P19237|TNNI1_HUMAN-C29	~ LEPEAKPWR2 + Sex + HWWGT + D1AGE	LEPEAKPWR2	0.00048833	-0.02233	0.919918	0.361554	0.691113	-9.82771
sp|Q5VTT5|MYOM3_HUMAN-C1175	~ LEPEAKPWR2 + Sex + HWWGT + D1AGE	LEPEAKPWR2	-0.000269815	-0.00560392	-0.908952	0.367264	0.694307	-9.83777
sp|Q5VST9|OBSCN_HUMAN-C4968;C4971	~ LEPEAKPWR2 + Sex + HWWGT + D1AGE	LEPEAKPWR2	0.000506787	-0.00698548	0.906838	0.369654	0.694307	-9.28845
sp|P21817|RYR1_HUMAN-C1673	~ LEPEAKPWR2 + Sex + HWWGT + D1AGE	LEPEAKPWR2	-0.000353417	0.00657777	-0.895204	0.374503	0.697351	-9.85021
sp|Q5VST9|OBSCN_HUMAN-C1403	~ LEPEAKPWR2 + Sex + HWWGT + D1AGE	LEPEAKPWR2	-0.0002958	0.0263912	-0.873127	0.386316	0.713198	-9.8698
sp|Q5VST9|OBSCN_HUMAN-C4919	~ LEPEAKPWR2 + Sex + HWWGT + D1AGE	LEPEAKPWR2	0.000391178	0.0305249	0.855323	0.397214	0.725167	-9.79352
sp|P21817|RYR1_HUMAN-C392	~ LEPEAKPWR2 + Sex + HWWGT + D1AGE	LEPEAKPWR2	-0.00044288	0.0314181	-0.851128	0.399514	0.725167	-9.85603
sp|P20929|NEBU_HUMAN-C3587;C3605	~ LEPEAKPWR2 + Sex + HWWGT + D1AGE	LEPEAKPWR2	-0.000190775	-0.00880289	-0.842528	0.40307	0.725527	-9.89617
sp|Q5VTT5|MYOM3_HUMAN-C1134	~ LEPEAKPWR2 + Sex + HWWGT + D1AGE	LEPEAKPWR2	0.000319906	-0.0264449	0.828152	0.411094	0.733854	-9.90825
sp|P35609|ACTN2_HUMAN-C251	~ LEPEAKPWR2 + Sex + HWWGT + D1AGE	LEPEAKPWR2	-0.000196814	-0.0281033	-0.809824	0.421463	0.742086	-9.92334
sp|Q5VST9|OBSCN_HUMAN-C1843	~ LEPEAKPWR2 + Sex + HWWGT + D1AGE	LEPEAKPWR2	-0.000315476	-0.0361406	-0.805639	0.424978	0.742086	-9.89399
sp|Q5VST9|OBSCN_HUMAN-C404	~ LEPEAKPWR2 + Sex + HWWGT + D1AGE	LEPEAKPWR2	0.000256951	-0.0544607	0.80187	0.426012	0.742086	-9.92979
sp|P20929|NEBU_HUMAN-C2615;C2633	~ LEPEAKPWR2 + Sex + HWWGT + D1AGE	LEPEAKPWR2	0.000235825	-0.0454284	0.793257	0.432076	0.746628	-9.90397
sp|P52179|MYOM1_HUMAN-C1160	~ LEPEAKPWR2 + Sex + HWWGT + D1AGE	LEPEAKPWR2	0.000198585	-0.0440365	0.768827	0.445221	0.750921	-9.95592
sp|Q5VST9|OBSCN_HUMAN-C82	~ LEPEAKPWR2 + Sex + HWWGT + D1AGE	LEPEAKPWR2	-0.000167723	0.0356288	-0.764353	0.44786	0.750921	-9.95937
sp|Q5VST9|OBSCN_HUMAN-C3823	~ LEPEAKPWR2 + Sex + HWWGT + D1AGE	LEPEAKPWR2	-0.000301563	-0.0272338	-0.763051	0.44863	0.750921	-9.96038
sp|Q5VST9|OBSCN_HUMAN-C6023	~ LEPEAKPWR2 + Sex + HWWGT + D1AGE	LEPEAKPWR2	0.000296559	-0.0177244	0.75802	0.451612	0.750921	-9.96423
sp|Q9UKX2|MYH2_HUMAN-C1466	~ LEPEAKPWR2 + Sex + HWWGT + D1AGE	LEPEAKPWR2	-0.000307819	-0.0735283	-0.757462	0.451943	0.750921	-9.96466
sp|P20929|NEBU_HUMAN-C446	~ LEPEAKPWR2 + Sex + HWWGT + D1AGE	LEPEAKPWR2	-0.000322283	-0.0266684	-0.736641	0.465427	0.767421	-9.88879
sp|P54296|MYOM2_HUMAN-C1366	~ LEPEAKPWR2 + Sex + HWWGT + D1AGE	LEPEAKPWR2	-0.000184499	-0.00709235	-0.725438	0.471199	0.771053	-9.98859
sp|Q5VST9|OBSCN_HUMAN-C2219	~ LEPEAKPWR2 + Sex + HWWGT + D1AGE	LEPEAKPWR2	-0.000286653	0.0521632	-0.708522	0.481555	0.779078	-10.0008
sp|Q5VST9|OBSCN_HUMAN-C4968	~ LEPEAKPWR2 + Sex + HWWGT + D1AGE	LEPEAKPWR2	-0.000245608	0.0750704	-0.707236	0.483317	0.779078	-9.91025
sp|P48788|TNNI2_HUMAN-C49;C65	~ LEPEAKPWR2 + Sex + HWWGT + D1AGE	LEPEAKPWR2	0.000239699	-0.0408289	0.692295	0.491608	0.786573	-10.0123
sp|P54296|MYOM2_HUMAN-C422	~ LEPEAKPWR2 + Sex + HWWGT + D1AGE	LEPEAKPWR2	0.000291569	-0.08139	0.670778	0.505941	0.803553	-9.91796
sp|P68133|ACTS_HUMAN-C12	~ LEPEAKPWR2 + Sex + HWWGT + D1AGE	LEPEAKPWR2	0.000185642	-0.0271786	0.651211	0.517569	0.810867	-10.0402
sp|Q5VTT5|MYOM3_HUMAN-C1140	~ LEPEAKPWR2 + Sex + HWWGT + D1AGE	LEPEAKPWR2	0.000262994	-0.0299981	0.650454	0.518054	0.810867	-10.0407
sp|P35609|ACTN2_HUMAN-C862	~ LEPEAKPWR2 + Sex + HWWGT + D1AGE	LEPEAKPWR2	0.00024833	-0.0395178	0.636597	0.526977	0.811338	-10.0497
sp|P54296|MYOM2_HUMAN-C174	~ LEPEAKPWR2 + Sex + HWWGT + D1AGE	LEPEAKPWR2	-0.000238564	-0.0343424	-0.633035	0.529283	0.811338	-10.0519
sp|P68133|ACTS_HUMAN-C259	~ LEPEAKPWR2 + Sex + HWWGT + D1AGE	LEPEAKPWR2	0.000312562	0.0400981	0.63251	0.529623	0.811338	-10.0523
sp|P20929|NEBU_HUMAN-C2390	~ LEPEAKPWR2 + Sex + HWWGT + D1AGE	LEPEAKPWR2	-0.000234906	-0.0519407	-0.622998	0.536569	0.816189	-9.94928
sp|O15273|TELT_HUMAN-C127	~ LEPEAKPWR2 + Sex + HWWGT + D1AGE	LEPEAKPWR2	-0.000191642	0.0104345	-0.614729	0.54122	0.817506	-10.0635
sp|P20929|NEBU_HUMAN-C6448	~ LEPEAKPWR2 + Sex + HWWGT + D1AGE	LEPEAKPWR2	-0.000158542	-0.0439687	-0.580783	0.563713	0.845569	-10.084
sp|P54296|MYOM2_HUMAN-C1291	~ LEPEAKPWR2 + Sex + HWWGT + D1AGE	LEPEAKPWR2	-0.000177279	-0.0779066	-0.574096	0.568198	0.846419	-10.0879
sp|P12814|ACTN1_HUMAN-C860	~ LEPEAKPWR2 + Sex + HWWGT + D1AGE	LEPEAKPWR2	-0.00021673	-0.0277534	-0.561662	0.576584	0.84749	-10.0951
sp|Q5VTT5|MYOM3_HUMAN-C412;C430	~ LEPEAKPWR2 + Sex + HWWGT + D1AGE	LEPEAKPWR2	0.00019581	-0.0342209	0.56239	0.576764	0.84749	-9.98574
sp|Q5VST9|OBSCN_HUMAN-C1679	~ LEPEAKPWR2 + Sex + HWWGT + D1AGE	LEPEAKPWR2	0.000239527	-0.00863887	0.552562	0.582758	0.848038	-10.1002
sp|P63316|TNNC1_HUMAN-C35	~ LEPEAKPWR2 + Sex + HWWGT + D1AGE	LEPEAKPWR2	0.000236107	0.0400427	0.549286	0.584989	0.848038	-10.102
sp|P12883|MYH7_HUMAN-C672	~ LEPEAKPWR2 + Sex + HWWGT + D1AGE	LEPEAKPWR2	-0.000201758	0.053005	-0.542528	0.589604	0.84903	-10.1058
sp|P20929|NEBU_HUMAN-C3587	~ LEPEAKPWR2 + Sex + HWWGT + D1AGE	LEPEAKPWR2	0.000194729	-0.0621546	0.519669	0.605954	0.866794	-10.0092
sp|P35609|ACTN2_HUMAN-C339	~ LEPEAKPWR2 + Sex + HWWGT + D1AGE	LEPEAKPWR2	-0.000205326	-0.0679687	-0.506804	0.614278	0.872922	-10.1247
sp|P54296|MYOM2_HUMAN-C1183	~ LEPEAKPWR2 + Sex + HWWGT + D1AGE	LEPEAKPWR2	-0.000363294	0.272623	-0.477827	0.63463	0.888728	-10.1392
sp|P52179|MYOM1_HUMAN-C1619	~ LEPEAKPWR2 + Sex + HWWGT + D1AGE	LEPEAKPWR2	-0.000146712	-0.0133029	-0.474191	0.637204	0.888728	-10.141
sp|P54296|MYOM2_HUMAN-C1242	~ LEPEAKPWR2 + Sex + HWWGT + D1AGE	LEPEAKPWR2	-0.000127692	-0.044147	-0.470562	0.639778	0.888728	-10.1427
sp|Q9UKX2|MYH2_HUMAN-C953	~ LEPEAKPWR2 + Sex + HWWGT + D1AGE	LEPEAKPWR2	-0.000238801	-0.152167	-0.4655	0.643376	0.888728	-10.1451
sp|P52179|MYOM1_HUMAN-C1210	~ LEPEAKPWR2 + Sex + HWWGT + D1AGE	LEPEAKPWR2	-0.000137256	-0.00555721	-0.461852	0.645973	0.888728	-10.1468
sp|Q5VST9|OBSCN_HUMAN-C31	~ LEPEAKPWR2 + Sex + HWWGT + D1AGE	LEPEAKPWR2	0.000130016	0.0194182	0.455991	0.650157	0.888822	-10.1495
sp|Q9UKX2|MYH2_HUMAN-C819	~ LEPEAKPWR2 + Sex + HWWGT + D1AGE	LEPEAKPWR2	0.000146639	-0.0216229	0.443722	0.65895	0.890682	-10.1551
sp|P02585|TNNC2_HUMAN-C99	~ LEPEAKPWR2 + Sex + HWWGT + D1AGE	LEPEAKPWR2	-0.000291534	-0.227204	-0.44259	0.659764	0.890682	-10.1556
sp|P52179|MYOM1_HUMAN-C298	~ LEPEAKPWR2 + Sex + HWWGT + D1AGE	LEPEAKPWR2	0.000118828	-0.0221233	0.429682	0.669073	0.892691	-10.1614
sp|P12882|MYH1_HUMAN-C817	~ LEPEAKPWR2 + Sex + HWWGT + D1AGE	LEPEAKPWR2	-0.000190746	0.0135645	-0.425197	0.67232	0.892691	-10.1633
sp|P48788|TNNI2_HUMAN-C65	~ LEPEAKPWR2 + Sex + HWWGT + D1AGE	LEPEAKPWR2	0.000172959	-0.0816891	0.399738	0.690868	0.892691	-10.174
sp|P08590|MYL3_HUMAN-C76	~ LEPEAKPWR2 + Sex + HWWGT + D1AGE	LEPEAKPWR2	0.000250143	-0.12559	0.395827	0.693734	0.892691	-10.1755
sp|P20929|NEBU_HUMAN-C716	~ LEPEAKPWR2 + Sex + HWWGT + D1AGE	LEPEAKPWR2	0.000112329	-0.00898727	0.38381	0.70257	0.892691	-10.1803
sp|P20929|NEBU_HUMAN-C784	~ LEPEAKPWR2 + Sex + HWWGT + D1AGE	LEPEAKPWR2	-0.000121302	-0.0404056	-0.382784	0.703326	0.892691	-10.1807
sp|P12883|MYH7_HUMAN-C1748	~ LEPEAKPWR2 + Sex + HWWGT + D1AGE	LEPEAKPWR2	0.000131601	-0.0479988	0.37904	0.706089	0.892691	-10.1821
sp|P20929|NEBU_HUMAN-C4559	~ LEPEAKPWR2 + Sex + HWWGT + D1AGE	LEPEAKPWR2	-0.000165728	-0.0252191	-0.366304	0.715516	0.892691	-10.187
sp|P68133|ACTS_HUMAN-C376	~ LEPEAKPWR2 + Sex + HWWGT + D1AGE	LEPEAKPWR2	9.70405e-05	-0.0220097	0.35934	0.72069	0.892691	-10.1895
sp|P20929|NEBU_HUMAN-C1286;C1295	~ LEPEAKPWR2 + Sex + HWWGT + D1AGE	LEPEAKPWR2	0.000109228	0.00592191	0.358924	0.720999	0.892691	-10.1897
sp|P07951|TPM2_HUMAN-C190	~ LEPEAKPWR2 + Sex + HWWGT + D1AGE	LEPEAKPWR2	-0.000176567	0.0397079	-0.358764	0.721119	0.892691	-10.1897
sp|Q5VST9|OBSCN_HUMAN-C870	~ LEPEAKPWR2 + Sex + HWWGT + D1AGE	LEPEAKPWR2	-0.000129354	-0.0396144	-0.358025	0.721668	0.892691	-10.19
sp|P52179|MYOM1_HUMAN-C518	~ LEPEAKPWR2 + Sex + HWWGT + D1AGE	LEPEAKPWR2	-0.000100648	-0.0410846	-0.357703	0.721908	0.892691	-10.1901
sp|P21817|RYR1_HUMAN-C3635	~ LEPEAKPWR2 + Sex + HWWGT + D1AGE	LEPEAKPWR2	9.58084e-05	-0.0265648	0.357465	0.722085	0.892691	-10.1902
sp|P20929|NEBU_HUMAN-C2372;C2390	~ LEPEAKPWR2 + Sex + HWWGT + D1AGE	LEPEAKPWR2	-0.000118794	-0.0243587	-0.354184	0.724969	0.892691	-10.1596
sp|P21817|RYR1_HUMAN-C2326	~ LEPEAKPWR2 + Sex + HWWGT + D1AGE	LEPEAKPWR2	0.000118187	-0.0197803	0.350948	0.727378	0.892691	-10.1607
sp|P20929|NEBU_HUMAN-C148	~ LEPEAKPWR2 + Sex + HWWGT + D1AGE	LEPEAKPWR2	-0.000109099	0.00511123	-0.344079	0.732073	0.893377	-10.195
sp|P48788|TNNI2_HUMAN-C49	~ LEPEAKPWR2 + Sex + HWWGT + D1AGE	LEPEAKPWR2	0.000114599	-0.0579948	0.322067	0.748599	0.908412	-10.2024
sp|P20929|NEBU_HUMAN-C5103	~ LEPEAKPWR2 + Sex + HWWGT + D1AGE	LEPEAKPWR2	7.8783e-05	-0.00639661	0.300034	0.76526	0.923442	-10.2094
sp|P20929|NEBU_HUMAN-C5523	~ LEPEAKPWR2 + Sex + HWWGT + D1AGE	LEPEAKPWR2	-0.00010632	-0.0586394	-0.28988	0.772977	0.927573	-10.2124
sp|P21817|RYR1_HUMAN-C208	~ LEPEAKPWR2 + Sex + HWWGT + D1AGE	LEPEAKPWR2	-9.80552e-05	0.036133	-0.255409	0.799341	0.950229	-10.222
sp|P12883|MYH7_HUMAN-C1340	~ LEPEAKPWR2 + Sex + HWWGT + D1AGE	LEPEAKPWR2	-0.000125847	-0.0262714	-0.253699	0.800656	0.950229	-10.2224
sp|P21817|RYR1_HUMAN-C1268	~ LEPEAKPWR2 + Sex + HWWGT + D1AGE	LEPEAKPWR2	8.46825e-05	-0.0136366	0.240704	0.810662	0.956847	-10.2257
sp|P52179|MYOM1_HUMAN-C676	~ LEPEAKPWR2 + Sex + HWWGT + D1AGE	LEPEAKPWR2	-9.25021e-05	-0.00354656	-0.225146	0.822684	0.965759	-10.2294
sp|P20929|NEBU_HUMAN-C650	~ LEPEAKPWR2 + Sex + HWWGT + D1AGE	LEPEAKPWR2	6.63117e-05	-0.0431181	0.214995	0.830551	0.966069	-10.2316
sp|P54296|MYOM2_HUMAN-C299	~ LEPEAKPWR2 + Sex + HWWGT + D1AGE	LEPEAKPWR2	6.70577e-05	-0.049155	0.213266	0.831892	0.966069	-10.232
sp|P21817|RYR1_HUMAN-C3216	~ LEPEAKPWR2 + Sex + HWWGT + D1AGE	LEPEAKPWR2	5.35615e-05	-0.0172907	0.202474	0.840279	0.97059	-10.2343
sp|Q5VST9|OBSCN_HUMAN-C661	~ LEPEAKPWR2 + Sex + HWWGT + D1AGE	LEPEAKPWR2	6.84229e-05	-0.0246887	0.190609	0.84952	0.974313	-10.2367
sp|P68133|ACTS_HUMAN-C219;C259	~ LEPEAKPWR2 + Sex + HWWGT + D1AGE	LEPEAKPWR2	7.26404e-05	-0.00430785	0.187045	0.852524	0.974313	-10.1469
sp|Q5VST9|OBSCN_HUMAN-C1413;C1422	~ LEPEAKPWR2 + Sex + HWWGT + D1AGE	LEPEAKPWR2	8.90218e-05	0.0149593	0.181021	0.85722	0.974523	-10.2069
sp|P21817|RYR1_HUMAN-C2565	~ LEPEAKPWR2 + Sex + HWWGT + D1AGE	LEPEAKPWR2	5.25064e-05	-0.0140809	0.165334	0.869454	0.983257	-10.133
sp|Q5VST9|OBSCN_HUMAN-C4572;C4581	~ LEPEAKPWR2 + Sex + HWWGT + D1AGE	LEPEAKPWR2	-4.24662e-05	-0.0518328	-0.138431	0.890544	0.990104	-10.1372
sp|P08590|MYL3_HUMAN-C182	~ LEPEAKPWR2 + Sex + HWWGT + D1AGE	LEPEAKPWR2	4.94762e-05	0.0214804	0.13358	0.894213	0.990104	-10.2461
sp|Q5VST9|OBSCN_HUMAN-C1054	~ LEPEAKPWR2 + Sex + HWWGT + D1AGE	LEPEAKPWR2	-4.21884e-05	-0.075694	-0.120511	0.904509	0.990104	-10.2478
sp|Q5VST9|OBSCN_HUMAN-C6000	~ LEPEAKPWR2 + Sex + HWWGT + D1AGE	LEPEAKPWR2	-4.20206e-05	-0.0132692	-0.116053	0.908025	0.990104	-10.2483
sp|Q5VST9|OBSCN_HUMAN-C4508	~ LEPEAKPWR2 + Sex + HWWGT + D1AGE	LEPEAKPWR2	4.36184e-05	-0.00929167	0.113767	0.909828	0.990104	-10.2486
sp|P21817|RYR1_HUMAN-C1191	~ LEPEAKPWR2 + Sex + HWWGT + D1AGE	LEPEAKPWR2	-3.01438e-05	-0.00904328	-0.106288	0.915847	0.990104	-10.1412
sp|P19237|TNNI1_HUMAN-C66	~ LEPEAKPWR2 + Sex + HWWGT + D1AGE	LEPEAKPWR2	5.05472e-05	0.0115616	0.0992107	0.921325	0.990104	-10.2501
sp|P63316|TNNC1_HUMAN-C84	~ LEPEAKPWR2 + Sex + HWWGT + D1AGE	LEPEAKPWR2	-0.000113287	-0.0539821	-0.0987616	0.921796	0.990104	-9.70032
sp|Q5VST9|OBSCN_HUMAN-C4021	~ LEPEAKPWR2 + Sex + HWWGT + D1AGE	LEPEAKPWR2	-3.47406e-05	-0.0172085	-0.0963279	0.923603	0.990104	-10.2504
sp|Q9UKX2|MYH2_HUMAN-C701	~ LEPEAKPWR2 + Sex + HWWGT + D1AGE	LEPEAKPWR2	-4.84708e-05	-0.01936	-0.0899026	0.928685	0.990104	-10.251
sp|P20929|NEBU_HUMAN-C1574	~ LEPEAKPWR2 + Sex + HWWGT + D1AGE	LEPEAKPWR2	3.21784e-05	0.0151682	0.0825799	0.93448	0.990104	-10.2517
sp|Q5VTT5|MYOM3_HUMAN-C334	~ LEPEAKPWR2 + Sex + HWWGT + D1AGE	LEPEAKPWR2	6.29414e-05	-0.241802	0.0822997	0.934701	0.990104	-10.2517
sp|P21817|RYR1_HUMAN-C35	~ LEPEAKPWR2 + Sex + HWWGT + D1AGE	LEPEAKPWR2	2.43222e-05	-0.0631911	0.0746083	0.940792	0.990104	-10.2523
sp|Q5VST9|OBSCN_HUMAN-C2898	~ LEPEAKPWR2 + Sex + HWWGT + D1AGE	LEPEAKPWR2	-2.37017e-05	-0.0171471	-0.064492	0.948808	0.990104	-10.253
sp|P21817|RYR1_HUMAN-C3170	~ LEPEAKPWR2 + Sex + HWWGT + D1AGE	LEPEAKPWR2	1.96385e-05	-0.0444572	0.058744	0.953365	0.990104	-10.2534
sp|Q9UKX2|MYH2_HUMAN-C1346	~ LEPEAKPWR2 + Sex + HWWGT + D1AGE	LEPEAKPWR2	1.73893e-05	-0.0106948	0.0541167	0.957034	0.990104	-10.2537
sp|P54296|MYOM2_HUMAN-C195	~ LEPEAKPWR2 + Sex + HWWGT + D1AGE	LEPEAKPWR2	-1.63962e-05	-0.011325	-0.0485072	0.961484	0.990104	-10.254
sp|P20929|NEBU_HUMAN-C1286	~ LEPEAKPWR2 + Sex + HWWGT + D1AGE	LEPEAKPWR2	-2.14391e-05	0.0301195	-0.0466737	0.962994	0.990104	-10.1637
sp|P20929|NEBU_HUMAN-C3791	~ LEPEAKPWR2 + Sex + HWWGT + D1AGE	LEPEAKPWR2	1.2367e-05	0.0401736	0.0385697	0.96937	0.990104	-10.2544
sp|Q5VST9|OBSCN_HUMAN-C6129	~ LEPEAKPWR2 + Sex + HWWGT + D1AGE	LEPEAKPWR2	-9.11241e-06	-0.0121527	-0.0384469	0.969468	0.990104	-10.2544
sp|Q9UKX2|MYH2_HUMAN-C678	~ LEPEAKPWR2 + Sex + HWWGT + D1AGE	LEPEAKPWR2	1.83539e-05	-0.02959	0.0304078	0.97585	0.990104	-10.2547
sp|P12883|MYH7_HUMAN-C947	~ LEPEAKPWR2 + Sex + HWWGT + D1AGE	LEPEAKPWR2	-1.84778e-05	-0.0654986	-0.0297749	0.976352	0.990104	-10.2547
sp|P20929|NEBU_HUMAN-C2372	~ LEPEAKPWR2 + Sex + HWWGT + D1AGE	LEPEAKPWR2	-6.66253e-06	0.0187919	-0.0118444	0.990592	0.996091	-10.2551
sp|Q5VST9|OBSCN_HUMAN-C2937	~ LEPEAKPWR2 + Sex + HWWGT + D1AGE	LEPEAKPWR2	3.74893e-06	0.0137658	0.010727	0.991479	0.996091	-10.2551
sp|Q5VST9|OBSCN_HUMAN-C5857	~ LEPEAKPWR2 + Sex + HWWGT + D1AGE	LEPEAKPWR2	-1.38143e-06	-0.0140501	-0.00330111	0.997382	0.997382	-9.70531
sp|P35609|ACTN2_HUMAN-C270	~ LEREPMAX + Sex + HWWGT + D1AGE	LEREPMAX	-0.00836204	0.0165891	-4.58704	2.57267e-05	0.00555696	-0.0706057
sp|P68133|ACTS_HUMAN-C287	~ LEREPMAX + Sex + HWWGT + D1AGE	LEREPMAX	-0.0134711	-0.0785459	-4.21919	9.05402e-05	0.00613954	-1.29488
sp|P54296|MYOM2_HUMAN-C440	~ LEREPMAX + Sex + HWWGT + D1AGE	LEREPMAX	-0.0104774	-0.105405	-4.20436	9.51615e-05	0.00613954	-1.34313
sp|P20929|NEBU_HUMAN-C4521	~ LEREPMAX + Sex + HWWGT + D1AGE	LEREPMAX	-0.00548789	0.00245592	-4.15119	0.000113695	0.00613954	-1.5155
sp|P12882|MYH1_HUMAN-C1464	~ LEREPMAX + Sex + HWWGT + D1AGE	LEREPMAX	-0.0075471	0.241317	-3.93328	0.000233245	0.0100762	-2.20946
sp|P20929|NEBU_HUMAN-C488	~ LEREPMAX + Sex + HWWGT + D1AGE	LEREPMAX	-0.00612482	0.10146	-3.64473	0.000586948	0.0211301	-3.095
sp|P12882|MYH1_HUMAN-C909	~ LEREPMAX + Sex + HWWGT + D1AGE	LEREPMAX	-0.00569238	-0.0173049	-3.42245	0.00116597	0.0359786	-3.7486
sp|Q5VTT5|MYOM3_HUMAN-C412;C422;C430	~ LEREPMAX + Sex + HWWGT + D1AGE	LEREPMAX	0.00314636	0.0183223	3.34651	0.00146635	0.0392868	-3.96575
sp|Q9UKX2|MYH2_HUMAN-C911	~ LEREPMAX + Sex + HWWGT + D1AGE	LEREPMAX	-0.00688134	-0.00876975	-3.30972	0.00163695	0.0392868	-4.0698
sp|P52179|MYOM1_HUMAN-C1411	~ LEREPMAX + Sex + HWWGT + D1AGE	LEREPMAX	-0.00410075	-0.031158	-3.25108	0.00194814	0.0420797	-4.23402
sp|P35609|ACTN2_HUMAN-C48	~ LEREPMAX + Sex + HWWGT + D1AGE	LEREPMAX	-0.0025788	-0.00877291	-3.20795	0.0022118	0.0434317	-4.35355
sp|P35609|ACTN2_HUMAN-C187	~ LEREPMAX + Sex + HWWGT + D1AGE	LEREPMAX	-0.00320294	-0.0299805	-3.17361	0.00244526	0.0440147	-4.44789
sp|P12882|MYH1_HUMAN-C1415	~ LEREPMAX + Sex + HWWGT + D1AGE	LEREPMAX	-0.00418656	0.0480426	-3.12369	0.00323069	0.0536792	-4.62979
sp|O15273|TELT_HUMAN-C57	~ LEREPMAX + Sex + HWWGT + D1AGE	LEREPMAX	0.00310908	-0.0319706	2.99765	0.00405049	0.0624932	-4.92016
sp|P20929|NEBU_HUMAN-C3673	~ LEREPMAX + Sex + HWWGT + D1AGE	LEREPMAX	-0.00286699	-0.0102751	-2.90922	0.00518717	0.0688979	-5.15015
sp|Q9UKX2|MYH2_HUMAN-C1445	~ LEREPMAX + Sex + HWWGT + D1AGE	LEREPMAX	-0.00415188	-0.0752188	-2.90331	0.00527289	0.0688979	-5.16535
sp|P48788|TNNI2_HUMAN-C134	~ LEREPMAX + Sex + HWWGT + D1AGE	LEREPMAX	-0.00419973	0.079887	-2.88753	0.00550805	0.0688979	-5.20579
sp|P54296|MYOM2_HUMAN-C1265	~ LEREPMAX + Sex + HWWGT + D1AGE	LEREPMAX	-0.00329486	-0.0267704	-2.87247	0.00574149	0.0688979	-5.24424
sp|P12882|MYH1_HUMAN-C1344	~ LEREPMAX + Sex + HWWGT + D1AGE	LEREPMAX	-0.00446488	0.00228583	-2.82121	0.00660664	0.0739565	-5.374
sp|P52179|MYOM1_HUMAN-C798	~ LEREPMAX + Sex + HWWGT + D1AGE	LEREPMAX	-0.00209741	0.00523085	-2.79923	0.00701307	0.0739565	-5.42908
sp|P20929|NEBU_HUMAN-C5348	~ LEREPMAX + Sex + HWWGT + D1AGE	LEREPMAX	-0.00283642	0.00287687	-2.79002	0.00719022	0.0739565	-5.45207
sp|P12883|MYH7_HUMAN-C905	~ LEREPMAX + Sex + HWWGT + D1AGE	LEREPMAX	-0.00434945	-0.0675633	-2.74051	0.00821521	0.0806584	-5.57469
sp|P52179|MYOM1_HUMAN-C1594	~ LEREPMAX + Sex + HWWGT + D1AGE	LEREPMAX	-0.00294149	-0.00719315	-2.74005	0.00890664	0.083105	-5.46132
sp|P20929|NEBU_HUMAN-C4611	~ LEREPMAX + Sex + HWWGT + D1AGE	LEREPMAX	-0.00277221	-0.0245858	-2.69663	0.00923389	0.083105	-5.68194
sp|Q9UKX2|MYH2_HUMAN-C1544	~ LEREPMAX + Sex + HWWGT + D1AGE	LEREPMAX	-0.00431113	0.0849215	-2.56736	0.0129441	0.104216	-5.99009
sp|Q5VST9|OBSCN_HUMAN-C2490	~ LEREPMAX + Sex + HWWGT + D1AGE	LEREPMAX	-0.00248235	0.0400748	-2.55524	0.0133538	0.104216	-6.01837
sp|P20929|NEBU_HUMAN-C3848	~ LEREPMAX + Sex + HWWGT + D1AGE	LEREPMAX	-0.00188251	0.00139958	-2.55436	0.0133839	0.104216	-6.02042
sp|P12814|ACTN1_HUMAN-C180	~ LEREPMAX + Sex + HWWGT + D1AGE	LEREPMAX	0.00488593	0.00021288	2.55072	0.0135095	0.104216	-6.02889
sp|P20929|NEBU_HUMAN-C4090	~ LEREPMAX + Sex + HWWGT + D1AGE	LEREPMAX	-0.00255607	-0.0236608	-2.48595	0.0159294	0.118647	-6.17801
sp|Q9UKX2|MYH2_HUMAN-C1417	~ LEREPMAX + Sex + HWWGT + D1AGE	LEREPMAX	-0.00256115	0.0629752	-2.44647	0.0175901	0.125899	-6.2674
sp|P20929|NEBU_HUMAN-C3901	~ LEREPMAX + Sex + HWWGT + D1AGE	LEREPMAX	-0.00374193	0.0288712	-2.4178	0.0188921	0.125899	-6.33159
sp|P12883|MYH7_HUMAN-C1411	~ LEREPMAX + Sex + HWWGT + D1AGE	LEREPMAX	-0.0034211	0.00479329	-2.41242	0.0191459	0.125899	-6.34357
sp|Q5VST9|OBSCN_HUMAN-C3167;C3173	~ LEREPMAX + Sex + HWWGT + D1AGE	LEREPMAX	-0.00354505	0.102342	-2.41055	0.0192346	0.125899	-6.34772
sp|P20929|NEBU_HUMAN-C5079	~ LEREPMAX + Sex + HWWGT + D1AGE	LEREPMAX	0.00312018	0.0309207	2.41374	0.0202256	0.128492	-6.2864
sp|P52179|MYOM1_HUMAN-C786	~ LEREPMAX + Sex + HWWGT + D1AGE	LEREPMAX	-0.00160874	0.0280294	-2.36949	0.0212824	0.131343	-6.43835
sp|P07951|TPM2_HUMAN-C36	~ LEREPMAX + Sex + HWWGT + D1AGE	LEREPMAX	-0.002907	0.137724	-2.28752	0.0259624	0.155774	-6.61545
sp|P20929|NEBU_HUMAN-C294	~ LEREPMAX + Sex + HWWGT + D1AGE	LEREPMAX	-0.00400667	0.109916	-2.23999	0.0290766	0.169744	-6.71579
sp|P35609|ACTN2_HUMAN-C487	~ LEREPMAX + Sex + HWWGT + D1AGE	LEREPMAX	-0.00224807	-0.024692	-2.21019	0.0311931	0.177308	-6.77778
sp|Q5VTT5|MYOM3_HUMAN-C381;C388	~ LEREPMAX + Sex + HWWGT + D1AGE	LEREPMAX	0.00205701	-0.0428625	2.18556	0.0343381	0.186803	-6.68422
sp|P54296|MYOM2_HUMAN-C68	~ LEREPMAX + Sex + HWWGT + D1AGE	LEREPMAX	-0.00260667	-0.0518146	-2.16586	0.0345932	0.186803	-6.86873
sp|P20929|NEBU_HUMAN-C959	~ LEREPMAX + Sex + HWWGT + D1AGE	LEREPMAX	-0.00171634	-0.0189066	-2.13903	0.0368051	0.1939	-6.92301
sp|P54296|MYOM2_HUMAN-C391	~ LEREPMAX + Sex + HWWGT + D1AGE	LEREPMAX	0.00254836	-0.0233942	2.10766	0.0410658	0.20922	-6.91764
sp|P68133|ACTS_HUMAN-C219	~ LEREPMAX + Sex + HWWGT + D1AGE	LEREPMAX	-0.0015914	0.0136597	-2.08487	0.0416503	0.20922	-7.03085
sp|P20929|NEBU_HUMAN-C4856	~ LEREPMAX + Sex + HWWGT + D1AGE	LEREPMAX	-0.00192717	-0.0231681	-2.0812	0.0434011	0.21306	-6.89019
sp|Q5VST9|OBSCN_HUMAN-C4000	~ LEREPMAX + Sex + HWWGT + D1AGE	LEREPMAX	0.00231525	0.00286641	2.03072	0.0470398	0.225791	-7.13629
sp|O43707|ACTN4_HUMAN-C793	~ LEREPMAX + Sex + HWWGT + D1AGE	LEREPMAX	0.00265241	0.0115895	2.01142	0.0491007	0.228494	-7.17328
sp|Q5VST9|OBSCN_HUMAN-C2059	~ LEREPMAX + Sex + HWWGT + D1AGE	LEREPMAX	-0.00203945	0.00478779	-2.00577	0.0497186	0.228494	-7.18405
sp|Q5VST9|OBSCN_HUMAN-C2718	~ LEREPMAX + Sex + HWWGT + D1AGE	LEREPMAX	0.00255231	0.0423152	1.9843	0.0537775	0.241999	-7.19432
sp|Q5VST9|OBSCN_HUMAN-C247	~ LEREPMAX + Sex + HWWGT + D1AGE	LEREPMAX	0.00254793	0.034768	1.95493	0.0555874	0.245038	-7.27982
sp|P54296|MYOM2_HUMAN-C1366	~ LEREPMAX + Sex + HWWGT + D1AGE	LEREPMAX	-0.00142901	-0.00709235	-1.92641	0.0591318	0.255449	-7.3326
sp|P20929|NEBU_HUMAN-C4241	~ LEREPMAX + Sex + HWWGT + D1AGE	LEREPMAX	-0.00178562	0.00156428	-1.87721	0.0656999	0.278258	-7.42206
sp|Q5VST9|OBSCN_HUMAN-C1606	~ LEREPMAX + Sex + HWWGT + D1AGE	LEREPMAX	0.00142833	-0.0194712	1.83774	0.0714048	0.296268	-7.49233
sp|P20929|NEBU_HUMAN-C3830	~ LEREPMAX + Sex + HWWGT + D1AGE	LEREPMAX	-0.00191044	-0.0228704	-1.82918	0.0726953	0.296268	-7.5074
sp|P20929|NEBU_HUMAN-C4822	~ LEREPMAX + Sex + HWWGT + D1AGE	LEREPMAX	-0.00194015	-0.0593532	-1.78675	0.0793878	0.317551	-7.58117
sp|P21817|RYR1_HUMAN-C936	~ LEREPMAX + Sex + HWWGT + D1AGE	LEREPMAX	0.00251502	-0.112704	1.76582	0.0845206	0.330315	-7.46141
sp|P52179|MYOM1_HUMAN-C549;C559	~ LEREPMAX + Sex + HWWGT + D1AGE	LEREPMAX	-0.0024394	-0.00986639	-1.75116	0.0870452	0.330315	-7.48603
sp|P20929|NEBU_HUMAN-C6121	~ LEREPMAX + Sex + HWWGT + D1AGE	LEREPMAX	-0.00195094	0.00124776	-1.74103	0.0871666	0.330315	-7.65892
sp|P20929|NEBU_HUMAN-C4332	~ LEREPMAX + Sex + HWWGT + D1AGE	LEREPMAX	0.00164141	0.0252896	1.71985	0.0928161	0.34566	-7.61596
sp|P20929|NEBU_HUMAN-C3119	~ LEREPMAX + Sex + HWWGT + D1AGE	LEREPMAX	0.00185985	-0.0444894	1.69118	0.0963593	0.352773	-7.74165
sp|P09493|TPM1_HUMAN-C190	~ LEREPMAX + Sex + HWWGT + D1AGE	LEREPMAX	-0.00286462	0.0252737	-1.65523	0.103468	0.372486	-7.79994
sp|P52179|MYOM1_HUMAN-C342	~ LEREPMAX + Sex + HWWGT + D1AGE	LEREPMAX	0.00175886	-0.0611528	1.64045	0.106515	0.377168	-7.82359
sp|Q5VST9|OBSCN_HUMAN-C6182	~ LEREPMAX + Sex + HWWGT + D1AGE	LEREPMAX	-0.00163709	0.0458131	-1.63171	0.10835	0.377477	-7.83749
sp|P68133|ACTS_HUMAN-C259	~ LEREPMAX + Sex + HWWGT + D1AGE	LEREPMAX	0.0023454	0.0400981	1.61117	0.112763	0.38385	-7.86986
sp|Q5VTT5|MYOM3_HUMAN-C1134;C1140	~ LEREPMAX + Sex + HWWGT + D1AGE	LEREPMAX	0.00170492	-0.00458257	1.60674	0.113733	0.38385	-7.87679
sp|P54296|MYOM2_HUMAN-C422;C432	~ LEREPMAX + Sex + HWWGT + D1AGE	LEREPMAX	0.00143066	0.0116845	1.58186	0.11931	0.396476	-7.9154
sp|P35609|ACTN2_HUMAN-C161	~ LEREPMAX + Sex + HWWGT + D1AGE	LEREPMAX	-0.00126614	-0.0238998	-1.57057	0.121914	0.398991	-7.93275
sp|Q5VTT5|MYOM3_HUMAN-C1175	~ LEREPMAX + Sex + HWWGT + D1AGE	LEREPMAX	-0.00134823	-0.00560392	-1.53445	0.130547	0.420868	-7.98747
sp|P52179|MYOM1_HUMAN-C1619	~ LEREPMAX + Sex + HWWGT + D1AGE	LEREPMAX	-0.00138263	-0.0133029	-1.51693	0.134907	0.428529	-8.01359
sp|P21817|RYR1_HUMAN-C314	~ LEREPMAX + Sex + HWWGT + D1AGE	LEREPMAX	-0.00141887	-0.0200186	-1.49993	0.139247	0.435904	-8.03867
sp|P20929|NEBU_HUMAN-C5628	~ LEREPMAX + Sex + HWWGT + D1AGE	LEREPMAX	-0.00113254	-0.0311717	-1.47884	0.144783	0.441774	-8.06941
sp|P21817|RYR1_HUMAN-C3402	~ LEREPMAX + Sex + HWWGT + D1AGE	LEREPMAX	-0.00160869	-0.0721407	-1.47407	0.147742	0.441774	-7.91695
sp|Q5VST9|OBSCN_HUMAN-C3999;C4000	~ LEREPMAX + Sex + HWWGT + D1AGE	LEREPMAX	0.0012324	-0.00367723	1.46728	0.147892	0.441774	-8.08611
sp|P19237|TNNI1_HUMAN-C87	~ LEREPMAX + Sex + HWWGT + D1AGE	LEREPMAX	-0.00155093	0.0418464	-1.46209	0.149303	0.441774	-8.09355
sp|P35609|ACTN2_HUMAN-C781	~ LEREPMAX + Sex + HWWGT + D1AGE	LEREPMAX	-0.00154721	-0.0253723	-1.43852	0.155848	0.448235	-8.12708
sp|Q5VST9|OBSCN_HUMAN-C1880	~ LEREPMAX + Sex + HWWGT + D1AGE	LEREPMAX	0.00172396	0.000968968	1.44316	0.156216	0.448235	-7.96091
sp|Q9UKX2|MYH2_HUMAN-C403	~ LEREPMAX + Sex + HWWGT + D1AGE	LEREPMAX	-0.00101235	-0.0176455	-1.42463	0.161646	0.448235	-8.10624
sp|Q5VST9|OBSCN_HUMAN-C1403	~ LEREPMAX + Sex + HWWGT + D1AGE	LEREPMAX	-0.00142214	0.0263912	-1.41414	0.162854	0.448235	-8.16123
sp|Q5VST9|OBSCN_HUMAN-C1679	~ LEREPMAX + Sex + HWWGT + D1AGE	LEREPMAX	0.00180624	-0.00863887	1.40851	0.164506	0.448235	-8.16905
sp|P52179|MYOM1_HUMAN-C9	~ LEREPMAX + Sex + HWWGT + D1AGE	LEREPMAX	0.00107394	0.0418822	1.40195	0.166447	0.448235	-8.17811
sp|P20929|NEBU_HUMAN-C3587;C3605	~ LEREPMAX + Sex + HWWGT + D1AGE	LEREPMAX	-0.000935073	-0.00880289	-1.39325	0.169046	0.448235	-8.19006
sp|Q5VST9|OBSCN_HUMAN-C3784;C3786	~ LEREPMAX + Sex + HWWGT + D1AGE	LEREPMAX	0.00128966	-0.0386887	1.39318	0.169069	0.448235	-8.19016
sp|Q5VST9|OBSCN_HUMAN-C4088;C4089	~ LEREPMAX + Sex + HWWGT + D1AGE	LEREPMAX	-0.00120631	-0.0050081	-1.39561	0.170163	0.448235	-8.10451
sp|Q5VST9|OBSCN_HUMAN-C259	~ LEREPMAX + Sex + HWWGT + D1AGE	LEREPMAX	-0.00119056	0.0038225	-1.36107	0.178941	0.462348	-8.23369
sp|Q9UKX2|MYH2_HUMAN-C1466	~ LEREPMAX + Sex + HWWGT + D1AGE	LEREPMAX	-0.00163868	-0.0735283	-1.35833	0.179802	0.462348	-8.23735
sp|P21817|RYR1_HUMAN-C2237;C2240	~ LEREPMAX + Sex + HWWGT + D1AGE	LEREPMAX	0.00123797	-0.00536635	1.34578	0.183793	0.467051	-8.25408
sp|P54296|MYOM2_HUMAN-C174	~ LEREPMAX + Sex + HWWGT + D1AGE	LEREPMAX	-0.00147856	-0.0343424	-1.32275	0.191292	0.480455	-8.28439
sp|Q5VST9|OBSCN_HUMAN-C2187	~ LEREPMAX + Sex + HWWGT + D1AGE	LEREPMAX	-0.00126652	0.0256239	-1.31038	0.195414	0.485166	-8.30047
sp|Q5VST9|OBSCN_HUMAN-C1413;C1422	~ LEREPMAX + Sex + HWWGT + D1AGE	LEREPMAX	0.00189056	0.0149593	1.29357	0.202878	0.492921	-8.28089
sp|P52179|MYOM1_HUMAN-C1210	~ LEREPMAX + Sex + HWWGT + D1AGE	LEREPMAX	-0.00113079	-0.00555721	-1.28466	0.204198	0.492921	-8.33345
sp|P54296|MYOM2_HUMAN-C422	~ LEREPMAX + Sex + HWWGT + D1AGE	LEREPMAX	0.00174233	-0.08139	1.28582	0.205384	0.492921	-8.17142
sp|P52179|MYOM1_HUMAN-C426	~ LEREPMAX + Sex + HWWGT + D1AGE	LEREPMAX	0.00134973	0.0744697	1.25314	0.215358	0.509687	-8.37301
sp|P52179|MYOM1_HUMAN-C714	~ LEREPMAX + Sex + HWWGT + D1AGE	LEREPMAX	0.00117414	-0.0332134	1.24836	0.217089	0.509687	-8.37892
sp|P21817|RYR1_HUMAN-C1673	~ LEREPMAX + Sex + HWWGT + D1AGE	LEREPMAX	-0.00145156	0.00657777	-1.23266	0.22285	0.517587	-8.39822
sp|P54296|MYOM2_HUMAN-C1242	~ LEREPMAX + Sex + HWWGT + D1AGE	LEREPMAX	-0.000985767	-0.044147	-1.22521	0.225623	0.518453	-8.4073
sp|P12882|MYH1_HUMAN-C817	~ LEREPMAX + Sex + HWWGT + D1AGE	LEREPMAX	-0.00160712	0.0135645	-1.20674	0.232604	0.528723	-8.42957
sp|Q5VST9|OBSCN_HUMAN-C4271	~ LEREPMAX + Sex + HWWGT + D1AGE	LEREPMAX	0.0011181	-0.0245107	1.20448	0.234988	0.528723	-8.27143
sp|P20929|NEBU_HUMAN-C2615;C2633	~ LEREPMAX + Sex + HWWGT + D1AGE	LEREPMAX	0.00104908	-0.0454284	1.17689	0.245864	0.544993	-8.42325
sp|P12883|MYH7_HUMAN-C400	~ LEREPMAX + Sex + HWWGT + D1AGE	LEREPMAX	0.000980501	-0.0133702	1.17334	0.247265	0.544993	-8.42738
sp|P02585|TNNC2_HUMAN-C99	~ LEREPMAX + Sex + HWWGT + D1AGE	LEREPMAX	-0.00225715	-0.227204	-1.15237	0.25406	0.554314	-8.49325
sp|Q5VST9|OBSCN_HUMAN-C404	~ LEREPMAX + Sex + HWWGT + D1AGE	LEREPMAX	0.00108575	-0.0544607	1.1358	0.260874	0.563487	-8.5121
sp|Q5VST9|OBSCN_HUMAN-C105	~ LEREPMAX + Sex + HWWGT + D1AGE	LEREPMAX	0.000893439	-0.0154307	1.07943	0.285021	0.60955	-8.57429
sp|Q08043|ACTN3_HUMAN-C490	~ LEREPMAX + Sex + HWWGT + D1AGE	LEREPMAX	0.00266144	-0.0691437	1.06618	0.290916	0.612293	-8.58846
sp|Q5VTT5|MYOM3_HUMAN-C672	~ LEREPMAX + Sex + HWWGT + D1AGE	LEREPMAX	0.00128449	-0.0597806	1.0634	0.292164	0.612293	-8.59142
sp|Q9UKX2|MYH2_HUMAN-C541	~ LEREPMAX + Sex + HWWGT + D1AGE	LEREPMAX	0.00102578	0.000195115	1.05753	0.294808	0.612293	-8.59762
sp|P54296|MYOM2_HUMAN-C1291	~ LEREPMAX + Sex + HWWGT + D1AGE	LEREPMAX	-0.000950714	-0.0779066	-1.033	0.30604	0.624239	-8.62322
sp|P35609|ACTN2_HUMAN-C862	~ LEREPMAX + Sex + HWWGT + D1AGE	LEREPMAX	0.00120175	-0.0395178	1.03236	0.306339	0.624239	-8.62388
sp|P20929|NEBU_HUMAN-C6448	~ LEREPMAX + Sex + HWWGT + D1AGE	LEREPMAX	-0.000818366	-0.0439687	-1.00573	0.318867	0.640901	-8.65099
sp|P21817|RYR1_HUMAN-C252	~ LEREPMAX + Sex + HWWGT + D1AGE	LEREPMAX	0.00158984	0.0331506	0.998313	0.32242	0.640901	-8.65843
sp|Q5VST9|OBSCN_HUMAN-C2311	~ LEREPMAX + Sex + HWWGT + D1AGE	LEREPMAX	-0.00119102	0.0146385	-0.982854	0.329905	0.640901	-8.67374
sp|Q5VTT5|MYOM3_HUMAN-C794	~ LEREPMAX + Sex + HWWGT + D1AGE	LEREPMAX	0.00113074	-0.00114478	0.981302	0.330662	0.640901	-8.67527
sp|Q5VST9|OBSCN_HUMAN-C4968;C4971	~ LEREPMAX + Sex + HWWGT + D1AGE	LEREPMAX	0.00164239	-0.00698548	0.981951	0.331743	0.640901	-8.12408
sp|Q9UKX2|MYH2_HUMAN-C953	~ LEREPMAX + Sex + HWWGT + D1AGE	LEREPMAX	-0.00148863	-0.152167	-0.972638	0.334914	0.640901	-8.68374
sp|Q5VST9|OBSCN_HUMAN-C4968	~ LEREPMAX + Sex + HWWGT + D1AGE	LEREPMAX	-0.000996404	0.0750704	-0.969519	0.337833	0.640901	-8.60319
sp|P20929|NEBU_HUMAN-C2615	~ LEREPMAX + Sex + HWWGT + D1AGE	LEREPMAX	-0.000995599	-0.039874	-0.965883	0.338254	0.640901	-8.69029
sp|P21817|RYR1_HUMAN-C392	~ LEREPMAX + Sex + HWWGT + D1AGE	LEREPMAX	-0.00151304	0.0314181	-0.962052	0.341526	0.641475	-8.65216
sp|Q5VST9|OBSCN_HUMAN-C6000	~ LEREPMAX + Sex + HWWGT + D1AGE	LEREPMAX	0.00101152	-0.0132692	0.93805	0.352245	0.653312	-8.71683
sp|P54296|MYOM2_HUMAN-C1144	~ LEREPMAX + Sex + HWWGT + D1AGE	LEREPMAX	0.000919118	-0.0023247	0.929404	0.356667	0.653312	-8.72492
sp|O15273|TELT_HUMAN-C127	~ LEREPMAX + Sex + HWWGT + D1AGE	LEREPMAX	-0.000865068	0.0104345	-0.928946	0.356902	0.653312	-8.72535
sp|P20929|NEBU_HUMAN-C3587	~ LEREPMAX + Sex + HWWGT + D1AGE	LEREPMAX	0.00108598	-0.0621546	0.92361	0.36084	0.65497	-8.56921
sp|P54296|MYOM2_HUMAN-C195	~ LEREPMAX + Sex + HWWGT + D1AGE	LEREPMAX	-0.0009076	-0.011325	-0.9013	0.371287	0.66604	-8.75072
sp|P35609|ACTN2_HUMAN-C251	~ LEREPMAX + Sex + HWWGT + D1AGE	LEREPMAX	-0.000653124	-0.0281033	-0.897854	0.373106	0.66604	-8.75383
sp|Q5VST9|OBSCN_HUMAN-C3823	~ LEREPMAX + Sex + HWWGT + D1AGE	LEREPMAX	-0.00101528	-0.0272338	-0.857016	0.395087	0.699498	-8.7898
sp|Q5VST9|OBSCN_HUMAN-C962	~ LEREPMAX + Sex + HWWGT + D1AGE	LEREPMAX	0.00108999	-0.00938689	0.847551	0.400294	0.702956	-8.7979
sp|Q5VST9|OBSCN_HUMAN-C4919	~ LEREPMAX + Sex + HWWGT + D1AGE	LEREPMAX	0.00114464	0.0305249	0.840454	0.40541	0.706198	-8.72046
sp|Q5VST9|OBSCN_HUMAN-C3206	~ LEREPMAX + Sex + HWWGT + D1AGE	LEREPMAX	0.00112793	0.0298904	0.81846	0.417711	0.716259	-8.73884
sp|Q08043|ACTN3_HUMAN-C788	~ LEREPMAX + Sex + HWWGT + D1AGE	LEREPMAX	0.00108511	-0.0394187	0.816244	0.417818	0.716259	-8.82409
sp|P21817|RYR1_HUMAN-C208	~ LEREPMAX + Sex + HWWGT + D1AGE	LEREPMAX	-0.00092753	0.036133	-0.809163	0.421844	0.716501	-8.82988
sp|Q5VTT5|MYOM3_HUMAN-C412;C430	~ LEREPMAX + Sex + HWWGT + D1AGE	LEREPMAX	0.000883005	-0.0342209	0.806144	0.424593	0.716501	-8.67137
sp|P20929|NEBU_HUMAN-C784	~ LEREPMAX + Sex + HWWGT + D1AGE	LEREPMAX	-0.000754534	-0.0404056	-0.797105	0.428755	0.717915	-8.83962
sp|P12883|MYH7_HUMAN-C672	~ LEREPMAX + Sex + HWWGT + D1AGE	LEREPMAX	-0.00088011	0.053005	-0.79086	0.432361	0.718384	-8.84461
sp|Q5VST9|OBSCN_HUMAN-C82	~ LEREPMAX + Sex + HWWGT + D1AGE	LEREPMAX	-0.000506691	0.0356288	-0.770945	0.443979	0.729736	-8.86027
sp|P20929|NEBU_HUMAN-C2633	~ LEREPMAX + Sex + HWWGT + D1AGE	LEREPMAX	0.000731406	-0.0408593	0.767597	0.44595	0.729736	-8.86286
sp|P19237|TNNI1_HUMAN-C29	~ LEREPMAX + Sex + HWWGT + D1AGE	LEREPMAX	0.00119796	-0.02233	0.74965	0.456602	0.741549	-8.87658
sp|P20929|NEBU_HUMAN-C402	~ LEREPMAX + Sex + HWWGT + D1AGE	LEREPMAX	-0.00068198	0.0347358	-0.741525	0.461472	0.743342	-8.88268
sp|Q08043|ACTN3_HUMAN-C194	~ LEREPMAX + Sex + HWWGT + D1AGE	LEREPMAX	0.00268129	-0.153793	0.736352	0.464589	0.743342	-8.88653
sp|Q5VST9|OBSCN_HUMAN-C31	~ LEREPMAX + Sex + HWWGT + D1AGE	LEREPMAX	0.000622314	0.0194182	0.729856	0.468519	0.744118	-8.89133
sp|P21817|RYR1_HUMAN-C905	~ LEREPMAX + Sex + HWWGT + D1AGE	LEREPMAX	0.0008021	0.00927423	0.707154	0.482401	0.748641	-8.90778
sp|Q5VTT5|MYOM3_HUMAN-C1353;C1356	~ LEREPMAX + Sex + HWWGT + D1AGE	LEREPMAX	0.00068182	0.0184147	0.706161	0.483984	0.748641	-8.82527
sp|P08590|MYL3_HUMAN-C67;C76	~ LEREPMAX + Sex + HWWGT + D1AGE	LEREPMAX	-0.00219241	0.0988784	-0.70441	0.485063	0.748641	-8.3595
sp|P20929|NEBU_HUMAN-C446	~ LEREPMAX + Sex + HWWGT + D1AGE	LEREPMAX	-0.000917523	-0.0266684	-0.704137	0.485231	0.748641	-8.82671
sp|Q5VST9|OBSCN_HUMAN-C6429;C6440	~ LEREPMAX + Sex + HWWGT + D1AGE	LEREPMAX	-0.000588798	0.00785123	-0.690195	0.492921	0.755113	-8.91974
sp|Q08043|ACTN3_HUMAN-C494	~ LEREPMAX + Sex + HWWGT + D1AGE	LEREPMAX	0.00105592	-0.048664	0.68424	0.497493	0.75675	-8.76312
sp|Q5VTT5|MYOM3_HUMAN-C432	~ LEREPMAX + Sex + HWWGT + D1AGE	LEREPMAX	0.00102618	-0.0360262	0.668865	0.506328	0.764804	-8.93437
sp|Q5VST9|OBSCN_HUMAN-C6023	~ LEREPMAX + Sex + HWWGT + D1AGE	LEREPMAX	0.000779189	-0.0177244	0.662747	0.51021	0.765315	-8.93848
sp|P52179|MYOM1_HUMAN-C298	~ LEREPMAX + Sex + HWWGT + D1AGE	LEREPMAX	0.00052206	-0.0221233	0.630721	0.530787	0.786921	-8.95941
sp|Q5VTT5|MYOM3_HUMAN-C220	~ LEREPMAX + Sex + HWWGT + D1AGE	LEREPMAX	0.000819317	-0.0577388	0.62644	0.53357	0.786921	-8.96212
sp|P20929|NEBU_HUMAN-C3791	~ LEREPMAX + Sex + HWWGT + D1AGE	LEREPMAX	-0.000594535	0.0401736	-0.62015	0.537673	0.786921	-8.96609
sp|Q5VST9|OBSCN_HUMAN-C6129	~ LEREPMAX + Sex + HWWGT + D1AGE	LEREPMAX	0.000437333	-0.0121527	0.617836	0.539186	0.786921	-8.96754
sp|P21817|RYR1_HUMAN-C1268	~ LEREPMAX + Sex + HWWGT + D1AGE	LEREPMAX	0.000625657	-0.0136366	0.594179	0.554784	0.80425	-8.98203
sp|P68133|ACTS_HUMAN-C12	~ LEREPMAX + Sex + HWWGT + D1AGE	LEREPMAX	0.00050209	-0.0271786	0.586862	0.559654	0.805902	-8.9864
sp|Q5VST9|OBSCN_HUMAN-C4508	~ LEREPMAX + Sex + HWWGT + D1AGE	LEREPMAX	0.000666759	-0.00929167	0.581092	0.563509	0.806079	-8.98981
sp|Q08043|ACTN3_HUMAN-C593;C601	~ LEREPMAX + Sex + HWWGT + D1AGE	LEREPMAX	0.000884258	-0.00243689	0.553426	0.582173	0.827299	-9.00569
sp|Q5VST9|OBSCN_HUMAN-C4572;C4581	~ LEREPMAX + Sex + HWWGT + D1AGE	LEREPMAX	0.000516198	-0.0518328	0.534781	0.595554	0.840783	-8.85551
sp|P12814|ACTN1_HUMAN-C860	~ LEREPMAX + Sex + HWWGT + D1AGE	LEREPMAX	-0.000611699	-0.0277534	-0.527982	0.599597	0.840993	-9.01962
sp|Q08043|ACTN3_HUMAN-C601	~ LEREPMAX + Sex + HWWGT + D1AGE	LEREPMAX	0.00100122	-0.111696	0.516861	0.607288	0.846285	-9.0255
sp|P08590|MYL3_HUMAN-C182	~ LEREPMAX + Sex + HWWGT + D1AGE	LEREPMAX	-0.000558189	0.0214804	-0.503199	0.616797	0.85107	-9.03256
sp|P68133|ACTS_HUMAN-C376	~ LEREPMAX + Sex + HWWGT + D1AGE	LEREPMAX	0.000404928	-0.0220097	0.500617	0.618602	0.85107	-9.03388
sp|P21817|RYR1_HUMAN-C3216	~ LEREPMAX + Sex + HWWGT + D1AGE	LEREPMAX	-0.000387127	-0.0172907	-0.488965	0.626775	0.853345	-9.03972
sp|P52179|MYOM1_HUMAN-C518	~ LEREPMAX + Sex + HWWGT + D1AGE	LEREPMAX	-0.00040953	-0.0410846	-0.4858	0.629004	0.853345	-9.04128
sp|P20929|NEBU_HUMAN-C2372;C2390	~ LEREPMAX + Sex + HWWGT + D1AGE	LEREPMAX	0.000485524	-0.0243587	0.478918	0.634479	0.853345	-9.00367
sp|P21817|RYR1_HUMAN-C3170	~ LEREPMAX + Sex + HWWGT + D1AGE	LEREPMAX	-0.000476334	-0.0444572	-0.475812	0.636058	0.853345	-9.04615
sp|P20929|NEBU_HUMAN-C1574	~ LEREPMAX + Sex + HWWGT + D1AGE	LEREPMAX	0.000530519	0.0151682	0.454404	0.651293	0.862416	-9.05624
sp|Q5VST9|OBSCN_HUMAN-C2219	~ LEREPMAX + Sex + HWWGT + D1AGE	LEREPMAX	-0.000552397	0.0521632	-0.453664	0.651823	0.862416	-9.05658
sp|P20929|NEBU_HUMAN-C693	~ LEREPMAX + Sex + HWWGT + D1AGE	LEREPMAX	0.000430012	0.014478	0.447105	0.657095	0.862416	-8.97692
sp|Q5VST9|OBSCN_HUMAN-C2122	~ LEREPMAX + Sex + HWWGT + D1AGE	LEREPMAX	-0.00114551	0.0900139	-0.436628	0.664616	0.862416	-8.51459
sp|P20929|NEBU_HUMAN-C1286;C1295	~ LEREPMAX + Sex + HWWGT + D1AGE	LEREPMAX	0.000395566	0.00592191	0.433548	0.666281	0.862416	-9.06563
sp|P20929|NEBU_HUMAN-C716	~ LEREPMAX + Sex + HWWGT + D1AGE	LEREPMAX	0.000375419	-0.00898727	0.427815	0.670426	0.862416	-9.06814
sp|P68133|ACTS_HUMAN-C219;C259	~ LEREPMAX + Sex + HWWGT + D1AGE	LEREPMAX	-0.000493859	-0.00430785	-0.428095	0.670768	0.862416	-8.9854
sp|Q5VST9|OBSCN_HUMAN-C661	~ LEREPMAX + Sex + HWWGT + D1AGE	LEREPMAX	0.000445646	-0.0246887	0.414178	0.680325	0.867939	-9.07396
sp|P12883|MYH7_HUMAN-C947	~ LEREPMAX + Sex + HWWGT + D1AGE	LEREPMAX	-0.000757967	-0.0654986	-0.407283	0.685352	0.867939	-9.07684
sp|P63316|TNNC1_HUMAN-C84	~ LEREPMAX + Sex + HWWGT + D1AGE	LEREPMAX	0.00139216	-0.0539821	0.405019	0.687518	0.867939	-8.52815
sp|P12883|MYH7_HUMAN-C1340	~ LEREPMAX + Sex + HWWGT + D1AGE	LEREPMAX	-0.000594339	-0.0262714	-0.399373	0.691137	0.867939	-9.08007
sp|Q9UKX2|MYH2_HUMAN-C819	~ LEREPMAX + Sex + HWWGT + D1AGE	LEREPMAX	0.000376787	-0.0216229	0.379817	0.705517	0.880389	-9.08781
sp|Q9UKX2|MYH2_HUMAN-C1346	~ LEREPMAX + Sex + HWWGT + D1AGE	LEREPMAX	-0.000356616	-0.0106948	-0.370358	0.712512	0.880389	-9.09141
sp|Q5VST9|OBSCN_HUMAN-C870	~ LEREPMAX + Sex + HWWGT + D1AGE	LEREPMAX	0.000400314	-0.0396144	0.369226	0.713351	0.880389	-9.09183
sp|P20929|NEBU_HUMAN-C650	~ LEREPMAX + Sex + HWWGT + D1AGE	LEREPMAX	0.000335054	-0.0431181	0.362401	0.718416	0.880389	-9.09437
sp|Q5VST9|OBSCN_HUMAN-C4021	~ LEREPMAX + Sex + HWWGT + D1AGE	LEREPMAX	-0.000387436	-0.0172085	-0.358347	0.72143	0.880389	-9.09585
sp|Q5VTT5|MYOM3_HUMAN-C711	~ LEREPMAX + Sex + HWWGT + D1AGE	LEREPMAX	0.000419958	0.0447366	0.345352	0.731123	0.886055	-9.1005
sp|P48788|TNNI2_HUMAN-C49;C65	~ LEREPMAX + Sex + HWWGT + D1AGE	LEREPMAX	0.000353705	-0.0408289	0.339336	0.735625	0.886055	-9.10259
sp|P52179|MYOM1_HUMAN-C676	~ LEREPMAX + Sex + HWWGT + D1AGE	LEREPMAX	-0.000413745	-0.00354656	-0.335663	0.738379	0.886055	-9.10385
sp|P20929|NEBU_HUMAN-C2390	~ LEREPMAX + Sex + HWWGT + D1AGE	LEREPMAX	-0.000373137	-0.0519407	-0.312221	0.756381	0.898907	-8.95151
sp|P52179|MYOM1_HUMAN-C1160	~ LEREPMAX + Sex + HWWGT + D1AGE	LEREPMAX	0.000241015	-0.0440365	0.309884	0.757799	0.898907	-9.1123
sp|P20929|NEBU_HUMAN-C1286	~ LEREPMAX + Sex + HWWGT + D1AGE	LEREPMAX	0.000417166	0.0301195	0.305393	0.761574	0.898907	-9.03131
sp|Q08043|ACTN3_HUMAN-C869	~ LEREPMAX + Sex + HWWGT + D1AGE	LEREPMAX	0.000575043	-0.0642788	0.282819	0.778358	0.909746	-9.12045
sp|Q5VTT5|MYOM3_HUMAN-C334	~ LEREPMAX + Sex + HWWGT + D1AGE	LEREPMAX	-0.000646773	-0.241802	-0.28174	0.779181	0.909746	-9.12076
sp|P54296|MYOM2_HUMAN-C299	~ LEREPMAX + Sex + HWWGT + D1AGE	LEREPMAX	0.000222713	-0.049155	0.236124	0.814198	0.94552	-9.13277
sp|P35609|ACTN2_HUMAN-C339	~ LEREPMAX + Sex + HWWGT + D1AGE	LEREPMAX	-0.000268221	-0.0679687	-0.220147	0.826557	0.947895	-9.13647
sp|P07951|TPM2_HUMAN-C190	~ LEREPMAX + Sex + HWWGT + D1AGE	LEREPMAX	-0.000308513	0.0397079	-0.208615	0.835505	0.947895	-9.13899
sp|P48788|TNNI2_HUMAN-C49	~ LEREPMAX + Sex + HWWGT + D1AGE	LEREPMAX	-0.000222009	-0.0579948	-0.207799	0.83614	0.947895	-9.13916
sp|Q5VTT5|MYOM3_HUMAN-C1134	~ LEREPMAX + Sex + HWWGT + D1AGE	LEREPMAX	-0.000235057	-0.0264449	-0.201577	0.840978	0.947895	-9.14045
sp|P21817|RYR1_HUMAN-C35	~ LEREPMAX + Sex + HWWGT + D1AGE	LEREPMAX	-0.000196597	-0.0631911	-0.201064	0.841377	0.947895	-9.14056
sp|P21817|RYR1_HUMAN-C2565	~ LEREPMAX + Sex + HWWGT + D1AGE	LEREPMAX	0.000200282	-0.0140809	0.199806	0.842573	0.947895	-8.98091
sp|Q9UKX2|MYH2_HUMAN-C701	~ LEREPMAX + Sex + HWWGT + D1AGE	LEREPMAX	-0.000304759	-0.01936	-0.188286	0.851333	0.952787	-9.14309
sp|Q5VST9|OBSCN_HUMAN-C5857	~ LEREPMAX + Sex + HWWGT + D1AGE	LEREPMAX	-0.000220653	-0.0140501	-0.176211	0.860975	0.958611	-8.59604
sp|P20929|NEBU_HUMAN-C4559	~ LEREPMAX + Sex + HWWGT + D1AGE	LEREPMAX	-0.000214081	-0.0252191	-0.157454	0.875453	0.961018	-9.14851
sp|P21817|RYR1_HUMAN-C3635	~ LEREPMAX + Sex + HWWGT + D1AGE	LEREPMAX	-0.000124575	-0.0265648	-0.154874	0.877477	0.961018	-9.14892
sp|P19237|TNNI1_HUMAN-C66	~ LEREPMAX + Sex + HWWGT + D1AGE	LEREPMAX	0.000234725	0.0115616	0.153448	0.878596	0.961018	-9.14914
sp|Q08043|ACTN3_HUMAN-C490;C494	~ LEREPMAX + Sex + HWWGT + D1AGE	LEREPMAX	0.000134143	0.00458725	0.147462	0.883296	0.961018	-9.15006
sp|P54296|MYOM2_HUMAN-C1183	~ LEREPMAX + Sex + HWWGT + D1AGE	LEREPMAX	0.000331303	0.272623	0.144808	0.885382	0.961018	-9.15045
sp|P20929|NEBU_HUMAN-C5523	~ LEREPMAX + Sex + HWWGT + D1AGE	LEREPMAX	-0.000145886	-0.0586394	-0.132456	0.895098	0.962325	-9.1522
sp|P08590|MYL3_HUMAN-C76	~ LEREPMAX + Sex + HWWGT + D1AGE	LEREPMAX	0.00025074	-0.12559	0.131949	0.895497	0.962325	-9.15226
sp|P20929|NEBU_HUMAN-C2372	~ LEREPMAX + Sex + HWWGT + D1AGE	LEREPMAX	0.000196706	0.0187919	0.116463	0.907702	0.964039	-9.15422
sp|Q5VST9|OBSCN_HUMAN-C1843	~ LEREPMAX + Sex + HWWGT + D1AGE	LEREPMAX	0.000135705	-0.0361406	0.113599	0.910096	0.964039	-9.11414
sp|Q5VST9|OBSCN_HUMAN-C2937	~ LEREPMAX + Sex + HWWGT + D1AGE	LEREPMAX	0.000115076	0.0137658	0.10974	0.913008	0.964039	-9.155
sp|P20929|NEBU_HUMAN-C148	~ LEREPMAX + Sex + HWWGT + D1AGE	LEREPMAX	0.000102155	0.00511123	0.107288	0.914944	0.964039	-9.15527
sp|P21817|RYR1_HUMAN-C2326	~ LEREPMAX + Sex + HWWGT + D1AGE	LEREPMAX	-9.55975e-05	-0.0197803	-0.0936701	0.925816	0.966342	-9.11626
sp|P21817|RYR1_HUMAN-C1191	~ LEREPMAX + Sex + HWWGT + D1AGE	LEREPMAX	-7.58679e-05	-0.00904328	-0.0847877	0.932823	0.966342	-8.99764
sp|Q5VTT5|MYOM3_HUMAN-C1140	~ LEREPMAX + Sex + HWWGT + D1AGE	LEREPMAX	9.69294e-05	-0.0299981	0.0795696	0.936863	0.966342	-9.1579
sp|Q08043|ACTN3_HUMAN-C593	~ LEREPMAX + Sex + HWWGT + D1AGE	LEREPMAX	0.000196684	-0.063802	0.0776827	0.938357	0.966342	-9.15805
sp|P12883|MYH7_HUMAN-C1748	~ LEREPMAX + Sex + HWWGT + D1AGE	LEREPMAX	7.95297e-05	-0.0479988	0.0762406	0.939499	0.966342	-9.15816
sp|P63316|TNNC1_HUMAN-C35	~ LEREPMAX + Sex + HWWGT + D1AGE	LEREPMAX	8.12306e-05	0.0400427	0.0627831	0.950163	0.96892	-9.15912
sp|Q9UKX2|MYH2_HUMAN-C678	~ LEREPMAX + Sex + HWWGT + D1AGE	LEREPMAX	-0.000111942	-0.02959	-0.0617558	0.950977	0.96892	-9.15918
sp|Q5VST9|OBSCN_HUMAN-C2898	~ LEREPMAX + Sex + HWWGT + D1AGE	LEREPMAX	6.06618e-05	-0.0171471	0.054998	0.956336	0.969805	-9.15958
sp|Q5VST9|OBSCN_HUMAN-C1054	~ LEREPMAX + Sex + HWWGT + D1AGE	LEREPMAX	-3.44494e-05	-0.075694	-0.0327885	0.97396	0.979558	-9.16058
sp|P20929|NEBU_HUMAN-C5103	~ LEREPMAX + Sex + HWWGT + D1AGE	LEREPMAX	-2.14118e-05	-0.00639661	-0.027177	0.978415	0.979558	-9.16075
sp|P48788|TNNI2_HUMAN-C65	~ LEREPMAX + Sex + HWWGT + D1AGE	LEREPMAX	3.34795e-05	-0.0816891	0.025738	0.979558	0.979558	-9.16079
sp|P20929|NEBU_HUMAN-C4090	~ TTPKVO2U + Sex + HWWGT + D1AGE	TTPKVO2U	-0.000602429	-0.0115099	-3.68086	0.000548356	0.118445	-4.8115
sp|P20929|NEBU_HUMAN-C3673	~ TTPKVO2U + Sex + HWWGT + D1AGE	TTPKVO2U	-0.000511846	0.00568585	-3.23161	0.00212597	0.199554	-6.10015
sp|P20929|NEBU_HUMAN-C4241	~ TTPKVO2U + Sex + HWWGT + D1AGE	TTPKVO2U	-0.000458654	0.0104241	-2.97776	0.00438325	0.199554	-6.77876
sp|P21817|RYR1_HUMAN-C3402	~ TTPKVO2U + Sex + HWWGT + D1AGE	TTPKVO2U	-0.000518135	-0.0587392	-3.0019	0.00462869	0.199554	-6.62826
sp|P20929|NEBU_HUMAN-C5348	~ TTPKVO2U + Sex + HWWGT + D1AGE	TTPKVO2U	-0.000490574	0.0156467	-2.91891	0.00515922	0.199554	-6.93048
sp|P20929|NEBU_HUMAN-C3901	~ TTPKVO2U + Sex + HWWGT + D1AGE	TTPKVO2U	-0.000732256	0.0445579	-2.84625	0.00629331	0.199554	-7.1148
sp|P20929|NEBU_HUMAN-C294	~ TTPKVO2U + Sex + HWWGT + D1AGE	TTPKVO2U	-0.000838102	0.123914	-2.83621	0.00646703	0.199554	-7.14
sp|P54296|MYOM2_HUMAN-C1242	~ TTPKVO2U + Sex + HWWGT + D1AGE	TTPKVO2U	-0.000338207	-0.0439911	-2.59511	0.0122263	0.33011	-7.72502
sp|P20929|NEBU_HUMAN-C959	~ TTPKVO2U + Sex + HWWGT + D1AGE	TTPKVO2U	-0.000319749	-0.00605988	-2.45652	0.017364	0.395205	-8.04312
sp|Q5VST9|OBSCN_HUMAN-C4968	~ TTPKVO2U + Sex + HWWGT + D1AGE	TTPKVO2U	-0.00039773	0.0786564	-2.42149	0.0201333	0.395205	-8.04691
sp|Q5VST9|OBSCN_HUMAN-C1403	~ TTPKVO2U + Sex + HWWGT + D1AGE	TTPKVO2U	-0.000383181	0.0364485	-2.38597	0.0206668	0.395205	-8.19974
sp|P54296|MYOM2_HUMAN-C195	~ TTPKVO2U + Sex + HWWGT + D1AGE	TTPKVO2U	-0.00038679	-0.000608419	-2.35788	0.0221314	0.395205	-8.26106
sp|Q5VST9|OBSCN_HUMAN-C1054	~ TTPKVO2U + Sex + HWWGT + D1AGE	TTPKVO2U	-0.000393565	-0.0627859	-2.31529	0.0245299	0.395205	-8.35295
sp|P21817|RYR1_HUMAN-C2326	~ TTPKVO2U + Sex + HWWGT + D1AGE	TTPKVO2U	-0.000371266	0.00178513	-2.30363	0.0265746	0.395205	-8.32844
sp|P20929|NEBU_HUMAN-C488	~ TTPKVO2U + Sex + HWWGT + D1AGE	TTPKVO2U	-0.000689529	0.109491	-2.24715	0.0288507	0.395205	-8.49709
sp|P20929|NEBU_HUMAN-C2372;C2390	~ TTPKVO2U + Sex + HWWGT + D1AGE	TTPKVO2U	-0.000346504	-0.00298732	-2.19871	0.033804	0.395205	-8.54312
sp|Q5VST9|OBSCN_HUMAN-C2187	~ TTPKVO2U + Sex + HWWGT + D1AGE	TTPKVO2U	-0.000333339	0.0392029	-2.14359	0.0367086	0.395205	-8.70929
sp|Q9UKX2|MYH2_HUMAN-C403	~ TTPKVO2U + Sex + HWWGT + D1AGE	TTPKVO2U	-0.000255788	-0.0194272	-2.124	0.0399666	0.395205	-8.69119
sp|P20929|NEBU_HUMAN-C4611	~ TTPKVO2U + Sex + HWWGT + D1AGE	TTPKVO2U	-0.00036796	-0.0138985	-2.0898	0.0414873	0.395205	-8.81621
sp|P20929|NEBU_HUMAN-C4521	~ TTPKVO2U + Sex + HWWGT + D1AGE	TTPKVO2U	-0.000511994	0.0192535	-2.06277	0.0440873	0.395205	-8.86907
sp|Q5VST9|OBSCN_HUMAN-C6429;C6440	~ TTPKVO2U + Sex + HWWGT + D1AGE	TTPKVO2U	-0.000282453	0.0197271	-2.05263	0.045098	0.395205	-8.88874
sp|P20929|NEBU_HUMAN-C402	~ TTPKVO2U + Sex + HWWGT + D1AGE	TTPKVO2U	-0.000305672	0.0528876	-2.04996	0.0453674	0.395205	-8.8939
sp|Q5VST9|OBSCN_HUMAN-C2490	~ TTPKVO2U + Sex + HWWGT + D1AGE	TTPKVO2U	-0.000331014	0.060977	-2.04915	0.0454498	0.395205	-8.89548
sp|Q5VST9|OBSCN_HUMAN-C2311	~ TTPKVO2U + Sex + HWWGT + D1AGE	TTPKVO2U	-0.000396701	0.0332979	-2.04519	0.0458531	0.395205	-8.90313
sp|P20929|NEBU_HUMAN-C6121	~ TTPKVO2U + Sex + HWWGT + D1AGE	TTPKVO2U	-0.000371239	0.0177138	-1.99923	0.0507609	0.395205	-8.991
sp|P12882|MYH1_HUMAN-C1344	~ TTPKVO2U + Sex + HWWGT + D1AGE	TTPKVO2U	-0.000550377	-0.0213798	-1.96376	0.0548525	0.395205	-9.05764
sp|Q9UKX2|MYH2_HUMAN-C1417	~ TTPKVO2U + Sex + HWWGT + D1AGE	TTPKVO2U	-0.000335281	0.0552779	-1.95607	0.0557764	0.395205	-9.07196
sp|P20929|NEBU_HUMAN-C6448	~ TTPKVO2U + Sex + HWWGT + D1AGE	TTPKVO2U	-0.000245269	-0.0210011	-1.94827	0.0567268	0.395205	-9.08643
sp|P35609|ACTN2_HUMAN-C270	~ TTPKVO2U + Sex + HWWGT + D1AGE	TTPKVO2U	-0.000679677	0.0230626	-1.91251	0.0612624	0.395205	-9.15212
sp|P12882|MYH1_HUMAN-C1464	~ TTPKVO2U + Sex + HWWGT + D1AGE	TTPKVO2U	-0.000678246	0.214451	-1.90159	0.0627082	0.395205	-9.17197
sp|P35609|ACTN2_HUMAN-C781	~ TTPKVO2U + Sex + HWWGT + D1AGE	TTPKVO2U	-0.0003315	-0.0104553	-1.88259	0.0652915	0.395205	-9.20626
sp|P35609|ACTN2_HUMAN-C187	~ TTPKVO2U + Sex + HWWGT + D1AGE	TTPKVO2U	-0.000336457	-0.00503755	-1.87903	0.0657859	0.395205	-9.21266
sp|P12882|MYH1_HUMAN-C1415	~ TTPKVO2U + Sex + HWWGT + D1AGE	TTPKVO2U	-0.000471981	0.019273	-1.89021	0.0660636	0.395205	-9.12774
sp|P12882|MYH1_HUMAN-C909	~ TTPKVO2U + Sex + HWWGT + D1AGE	TTPKVO2U	-0.000564753	-0.0323612	-1.86134	0.0682886	0.395205	-9.24428
sp|P20929|NEBU_HUMAN-C3830	~ TTPKVO2U + Sex + HWWGT + D1AGE	TTPKVO2U	-0.000308602	-0.00942973	-1.85619	0.069032	0.395205	-9.25343
sp|P20929|NEBU_HUMAN-C2390	~ TTPKVO2U + Sex + HWWGT + D1AGE	TTPKVO2U	-0.000352215	-0.0306179	-1.84781	0.0721086	0.395205	-9.11142
sp|P20929|NEBU_HUMAN-C5523	~ TTPKVO2U + Sex + HWWGT + D1AGE	TTPKVO2U	-0.0003218	-0.0370853	-1.81515	0.0752032	0.395205	-9.32556
sp|P48788|TNNI2_HUMAN-C49;C65	~ TTPKVO2U + Sex + HWWGT + D1AGE	TTPKVO2U	-0.000309825	-0.0416093	-1.81422	0.0753481	0.395205	-9.32718
sp|P35609|ACTN2_HUMAN-C862	~ TTPKVO2U + Sex + HWWGT + D1AGE	TTPKVO2U	-0.000343561	-0.021066	-1.81365	0.0754383	0.395205	-9.32819
sp|P63316|TNNC1_HUMAN-C84	~ TTPKVO2U + Sex + HWWGT + D1AGE	TTPKVO2U	0.000726503	0.0043616	1.8256	0.0754581	0.395205	-9.02673
sp|Q5VST9|OBSCN_HUMAN-C870	~ TTPKVO2U + Sex + HWWGT + D1AGE	TTPKVO2U	-0.000301817	-0.0134541	-1.79978	0.0776321	0.395205	-9.35223
sp|Q5VST9|OBSCN_HUMAN-C4088;C4089	~ TTPKVO2U + Sex + HWWGT + D1AGE	TTPKVO2U	-0.000257764	0.0115193	-1.80937	0.0779879	0.395205	-9.23751
sp|Q5VST9|OBSCN_HUMAN-C4021	~ TTPKVO2U + Sex + HWWGT + D1AGE	TTPKVO2U	-0.000311866	0.00175992	-1.7933	0.078675	0.395205	-9.3634
sp|P21817|RYR1_HUMAN-C905	~ TTPKVO2U + Sex + HWWGT + D1AGE	TTPKVO2U	-0.000328222	0.0202744	-1.7512	0.0857409	0.412406	-9.43515
sp|Q9UKX2|MYH2_HUMAN-C911	~ TTPKVO2U + Sex + HWWGT + D1AGE	TTPKVO2U	-0.00066492	-0.0146129	-1.74028	0.0876579	0.412406	-9.45351
sp|P54296|MYOM2_HUMAN-C68	~ TTPKVO2U + Sex + HWWGT + D1AGE	TTPKVO2U	-0.000351992	-0.0345736	-1.73865	0.087947	0.412406	-9.45624
sp|O43707|ACTN4_HUMAN-C793	~ TTPKVO2U + Sex + HWWGT + D1AGE	TTPKVO2U	0.000390859	0.0390845	1.72866	0.0897365	0.412406	-9.47294
sp|P20929|NEBU_HUMAN-C650	~ TTPKVO2U + Sex + HWWGT + D1AGE	TTPKVO2U	-0.000256289	-0.025332	-1.70549	0.0940032	0.421672	-9.51133
sp|P20929|NEBU_HUMAN-C2615	~ TTPKVO2U + Sex + HWWGT + D1AGE	TTPKVO2U	-0.000281786	-0.0156573	-1.69674	0.0956571	0.421672	-9.52571
sp|Q5VST9|OBSCN_HUMAN-C6023	~ TTPKVO2U + Sex + HWWGT + D1AGE	TTPKVO2U	-0.000328167	-0.00907215	-1.66635	0.101589	0.433619	-9.57512
sp|Q5VST9|OBSCN_HUMAN-C259	~ TTPKVO2U + Sex + HWWGT + D1AGE	TTPKVO2U	-0.000242001	0.0181998	-1.66239	0.102382	0.433619	-9.58149
sp|Q5VST9|OBSCN_HUMAN-C1843	~ TTPKVO2U + Sex + HWWGT + D1AGE	TTPKVO2U	-0.000325979	-0.0184803	-1.65445	0.105941	0.440063	-9.52454
sp|P54296|MYOM2_HUMAN-C440	~ TTPKVO2U + Sex + HWWGT + D1AGE	TTPKVO2U	-0.000771825	-0.136461	-1.62778	0.109547	0.446457	-9.63668
sp|Q5VST9|OBSCN_HUMAN-C4508	~ TTPKVO2U + Sex + HWWGT + D1AGE	TTPKVO2U	-0.000296083	0.015917	-1.60853	0.113705	0.454822	-9.66691
sp|Q5VST9|OBSCN_HUMAN-C3167;C3173	~ TTPKVO2U + Sex + HWWGT + D1AGE	TTPKVO2U	-0.000412596	0.11168	-1.59548	0.116595	0.457902	-9.68722
sp|P21817|RYR1_HUMAN-C3216	~ TTPKVO2U + Sex + HWWGT + D1AGE	TTPKVO2U	-0.000205742	-0.00962647	-1.57295	0.121726	0.469516	-9.72194
sp|Q9UKX2|MYH2_HUMAN-C1466	~ TTPKVO2U + Sex + HWWGT + D1AGE	TTPKVO2U	-0.000309896	-0.0666854	-1.56294	0.124064	0.469894	-9.73722
sp|Q5VST9|OBSCN_HUMAN-C2937	~ TTPKVO2U + Sex + HWWGT + D1AGE	TTPKVO2U	-0.000268401	0.0285881	-1.55402	0.126175	0.469894	-9.75075
sp|P21817|RYR1_HUMAN-C1673	~ TTPKVO2U + Sex + HWWGT + D1AGE	TTPKVO2U	-0.000299959	0.0219264	-1.54306	0.128811	0.471579	-9.7673
sp|P20929|NEBU_HUMAN-C3791	~ TTPKVO2U + Sex + HWWGT + D1AGE	TTPKVO2U	-0.000235046	0.0597997	-1.50105	0.139322	0.501559	-9.82971
sp|Q5VST9|OBSCN_HUMAN-C3823	~ TTPKVO2U + Sex + HWWGT + D1AGE	TTPKVO2U	-0.000288566	-0.00404654	-1.48556	0.143365	0.507652	-9.85232
sp|P54296|MYOM2_HUMAN-C1265	~ TTPKVO2U + Sex + HWWGT + D1AGE	TTPKVO2U	-0.000289948	-0.0223204	-1.4657	0.148682	0.512958	-9.88099
sp|Q9UKX2|MYH2_HUMAN-C1544	~ TTPKVO2U + Sex + HWWGT + D1AGE	TTPKVO2U	-0.000433474	0.0754796	-1.46228	0.149613	0.512958	-9.88589
sp|P35609|ACTN2_HUMAN-C48	~ TTPKVO2U + Sex + HWWGT + D1AGE	TTPKVO2U	-0.000211713	-0.00101551	-1.44701	0.153827	0.519165	-9.90765
sp|Q5VST9|OBSCN_HUMAN-C105	~ TTPKVO2U + Sex + HWWGT + D1AGE	TTPKVO2U	-0.000185478	-0.00882426	-1.42003	0.161498	0.536671	-9.94558
sp|Q9UKX2|MYH2_HUMAN-C1445	~ TTPKVO2U + Sex + HWWGT + D1AGE	TTPKVO2U	-0.000348238	-0.093449	-1.39882	0.167734	0.542218	-9.97493
sp|Q5VST9|OBSCN_HUMAN-C6182	~ TTPKVO2U + Sex + HWWGT + D1AGE	TTPKVO2U	-0.0002322	0.0571781	-1.39731	0.168188	0.542218	-9.97702
sp|O15273|TELT_HUMAN-C57	~ TTPKVO2U + Sex + HWWGT + D1AGE	TTPKVO2U	0.000249992	-0.00816177	1.38308	0.172483	0.547886	-9.99646
sp|P21817|RYR1_HUMAN-C314	~ TTPKVO2U + Sex + HWWGT + D1AGE	TTPKVO2U	-0.000220094	-0.018577	-1.36247	0.178854	0.554562	-10.0243
sp|P20929|NEBU_HUMAN-C1286;C1295	~ TTPKVO2U + Sex + HWWGT + D1AGE	TTPKVO2U	-0.000201757	0.00767553	-1.35176	0.182235	0.554562	-10.0386
sp|P68133|ACTS_HUMAN-C219	~ TTPKVO2U + Sex + HWWGT + D1AGE	TTPKVO2U	-0.00017191	0.0276364	-1.34248	0.185205	0.554562	-10.0509
sp|Q5VST9|OBSCN_HUMAN-C2718	~ TTPKVO2U + Sex + HWWGT + D1AGE	TTPKVO2U	-0.000302172	0.0662451	-1.34229	0.187148	0.554562	-9.97811
sp|P48788|TNNI2_HUMAN-C49	~ TTPKVO2U + Sex + HWWGT + D1AGE	TTPKVO2U	-0.000239623	-0.057089	-1.3296	0.189387	0.554562	-10.0679
sp|Q5VST9|OBSCN_HUMAN-C6000	~ TTPKVO2U + Sex + HWWGT + D1AGE	TTPKVO2U	-0.000227628	0.0107049	-1.32777	0.189989	0.554562	-10.0703
sp|P21817|RYR1_HUMAN-C1268	~ TTPKVO2U + Sex + HWWGT + D1AGE	TTPKVO2U	-0.000225862	0.00751683	-1.31427	0.194459	0.560041	-10.0879
sp|P54296|MYOM2_HUMAN-C1366	~ TTPKVO2U + Sex + HWWGT + D1AGE	TTPKVO2U	-0.000162899	0.00194532	-1.30245	0.198436	0.56288	-10.1031
sp|Q5VST9|OBSCN_HUMAN-C2059	~ TTPKVO2U + Sex + HWWGT + D1AGE	TTPKVO2U	-0.000221475	0.0230981	-1.29593	0.200656	0.56288	-10.1115
sp|P35609|ACTN2_HUMAN-C161	~ TTPKVO2U + Sex + HWWGT + D1AGE	TTPKVO2U	-0.000176925	-0.00817113	-1.27541	0.207767	0.575355	-10.1375
sp|Q5VTT5|MYOM3_HUMAN-C220	~ TTPKVO2U + Sex + HWWGT + D1AGE	TTPKVO2U	0.000269675	-0.0271692	1.24365	0.219143	0.583626	-10.1771
sp|P54296|MYOM2_HUMAN-C1144	~ TTPKVO2U + Sex + HWWGT + D1AGE	TTPKVO2U	-0.000197282	0.00454645	-1.24083	0.220174	0.583626	-10.1806
sp|Q9UKX2|MYH2_HUMAN-C953	~ TTPKVO2U + Sex + HWWGT + D1AGE	TTPKVO2U	-0.000311661	-0.158685	-1.23829	0.221106	0.583626	-10.1837
sp|Q9UKX2|MYH2_HUMAN-C1346	~ TTPKVO2U + Sex + HWWGT + D1AGE	TTPKVO2U	-0.000194316	-0.000119309	-1.23705	0.221562	0.583626	-10.1852
sp|P12882|MYH1_HUMAN-C817	~ TTPKVO2U + Sex + HWWGT + D1AGE	TTPKVO2U	-0.000271654	0.00910976	-1.20853	0.232247	0.604401	-10.2198
sp|P68133|ACTS_HUMAN-C219;C259	~ TTPKVO2U + Sex + HWWGT + D1AGE	TTPKVO2U	-0.000233445	0.00662039	-1.1988	0.23773	0.611307	-10.1263
sp|P20929|NEBU_HUMAN-C3848	~ TTPKVO2U + Sex + HWWGT + D1AGE	TTPKVO2U	-0.000144338	0.0217963	-1.17208	0.246446	0.619438	-10.2628
sp|P52179|MYOM1_HUMAN-C1594	~ TTPKVO2U + Sex + HWWGT + D1AGE	TTPKVO2U	-0.000222338	-0.00175399	-1.16604	0.250573	0.619438	-10.1051
sp|Q5VST9|OBSCN_HUMAN-C2219	~ TTPKVO2U + Sex + HWWGT + D1AGE	TTPKVO2U	-0.000236425	0.0661758	-1.15793	0.252123	0.619438	-10.2792
sp|Q9UKX2|MYH2_HUMAN-C541	~ TTPKVO2U + Sex + HWWGT + D1AGE	TTPKVO2U	-0.000188348	0.00507903	-1.1555	0.253108	0.619438	-10.282
sp|P48788|TNNI2_HUMAN-C65	~ TTPKVO2U + Sex + HWWGT + D1AGE	TTPKVO2U	-0.00024906	-0.0774267	-1.14531	0.257267	0.619438	-10.2937
sp|P20929|NEBU_HUMAN-C2615;C2633	~ TTPKVO2U + Sex + HWWGT + D1AGE	TTPKVO2U	-0.000172183	-0.0277644	-1.1474	0.258099	0.619438	-10.2174
sp|P52179|MYOM1_HUMAN-C1619	~ TTPKVO2U + Sex + HWWGT + D1AGE	TTPKVO2U	-0.000177035	-0.0102855	-1.13552	0.261306	0.619536	-10.3048
sp|P12883|MYH7_HUMAN-C672	~ TTPKVO2U + Sex + HWWGT + D1AGE	TTPKVO2U	-0.000206874	0.0735554	-1.12934	0.263876	0.619536	-10.3117
sp|Q9UKX2|MYH2_HUMAN-C701	~ TTPKVO2U + Sex + HWWGT + D1AGE	TTPKVO2U	0.000293382	0.0212636	1.12151	0.267166	0.620514	-10.3205
sp|Q5VST9|OBSCN_HUMAN-C962	~ TTPKVO2U + Sex + HWWGT + D1AGE	TTPKVO2U	-0.000233171	-0.00465392	-1.10287	0.275104	0.627117	-10.3411
sp|P20929|NEBU_HUMAN-C716	~ TTPKVO2U + Sex + HWWGT + D1AGE	TTPKVO2U	-0.00015697	0.000536941	-1.10122	0.275816	0.627117	-10.3429
sp|P35609|ACTN2_HUMAN-C487	~ TTPKVO2U + Sex + HWWGT + D1AGE	TTPKVO2U	-0.000188812	-0.00774491	-1.08467	0.283013	0.633048	-10.361
sp|P35609|ACTN2_HUMAN-C339	~ TTPKVO2U + Sex + HWWGT + D1AGE	TTPKVO2U	0.00021437	-0.0410069	1.08178	0.284285	0.633048	-10.3641
sp|P52179|MYOM1_HUMAN-C1160	~ TTPKVO2U + Sex + HWWGT + D1AGE	TTPKVO2U	-0.000136505	-0.038606	-1.0716	0.288793	0.636522	-10.375
sp|P12814|ACTN1_HUMAN-C860	~ TTPKVO2U + Sex + HWWGT + D1AGE	TTPKVO2U	-0.000205405	-0.0153574	-1.05122	0.297963	0.650102	-10.3966
sp|P20929|NEBU_HUMAN-C4856	~ TTPKVO2U + Sex + HWWGT + D1AGE	TTPKVO2U	-0.00016418	-0.0145236	-1.02819	0.3101	0.669815	-10.2555
sp|P52179|MYOM1_HUMAN-C786	~ TTPKVO2U + Sex + HWWGT + D1AGE	TTPKVO2U	-0.000118035	0.0296381	-1.01828	0.313207	0.669829	-10.4306
sp|Q5VST9|OBSCN_HUMAN-C2898	~ TTPKVO2U + Sex + HWWGT + D1AGE	TTPKVO2U	-0.000180429	-0.00397721	-0.982317	0.33044	0.699756	-10.4666
sp|P21817|RYR1_HUMAN-C35	~ TTPKVO2U + Sex + HWWGT + D1AGE	TTPKVO2U	-0.000154321	-0.0409492	-0.959044	0.341924	0.716311	-10.4892
sp|Q5VST9|OBSCN_HUMAN-C1679	~ TTPKVO2U + Sex + HWWGT + D1AGE	TTPKVO2U	-0.000207585	0.0200385	-0.953117	0.34489	0.716311	-10.4949
sp|P48788|TNNI2_HUMAN-C134	~ TTPKVO2U + Sex + HWWGT + D1AGE	TTPKVO2U	-0.000249984	0.0662975	-0.938447	0.352304	0.718992	-10.5088
sp|P52179|MYOM1_HUMAN-C1411	~ TTPKVO2U + Sex + HWWGT + D1AGE	TTPKVO2U	-0.0002177	-0.03635	-0.937397	0.352839	0.718992	-10.5098
sp|Q9UKX2|MYH2_HUMAN-C678	~ TTPKVO2U + Sex + HWWGT + D1AGE	TTPKVO2U	0.000260354	0.0282629	0.911614	0.366131	0.737658	-10.5337
sp|P20929|NEBU_HUMAN-C5079	~ TTPKVO2U + Sex + HWWGT + D1AGE	TTPKVO2U	0.000213761	0.0415424	0.903283	0.371838	0.737658	-10.436
sp|P02585|TNNC2_HUMAN-C99	~ TTPKVO2U + Sex + HWWGT + D1AGE	TTPKVO2U	-0.000301511	-0.241942	-0.899089	0.372703	0.737658	-10.5451
sp|P52179|MYOM1_HUMAN-C426	~ TTPKVO2U + Sex + HWWGT + D1AGE	TTPKVO2U	-0.000162578	0.0662349	-0.888221	0.378466	0.737658	-10.5548
sp|P20929|NEBU_HUMAN-C148	~ TTPKVO2U + Sex + HWWGT + D1AGE	TTPKVO2U	-0.000140303	0.020818	-0.88317	0.381163	0.737658	-10.5593
sp|Q5VTT5|MYOM3_HUMAN-C412;C422;C430	~ TTPKVO2U + Sex + HWWGT + D1AGE	TTPKVO2U	0.000152138	0.021059	0.875134	0.385479	0.737658	-10.5664
sp|P52179|MYOM1_HUMAN-C549;C559	~ TTPKVO2U + Sex + HWWGT + D1AGE	TTPKVO2U	-0.00021306	-0.0197613	-0.867266	0.391021	0.737658	-10.4084
sp|P52179|MYOM1_HUMAN-C1210	~ TTPKVO2U + Sex + HWWGT + D1AGE	TTPKVO2U	-0.000124589	0.00655306	-0.861916	0.392646	0.737658	-10.5779
sp|P12883|MYH7_HUMAN-C905	~ TTPKVO2U + Sex + HWWGT + D1AGE	TTPKVO2U	-0.000242156	-0.0491981	-0.847558	0.400524	0.737658	-10.5903
sp|Q08043|ACTN3_HUMAN-C788	~ TTPKVO2U + Sex + HWWGT + D1AGE	TTPKVO2U	0.000185734	-0.0467328	0.841519	0.403867	0.737658	-10.5954
sp|P20929|NEBU_HUMAN-C5628	~ TTPKVO2U + Sex + HWWGT + D1AGE	TTPKVO2U	-0.000110491	-0.0236933	-0.840311	0.404538	0.737658	-10.5964
sp|P07951|TPM2_HUMAN-C190	~ TTPKVO2U + Sex + HWWGT + D1AGE	TTPKVO2U	0.000202097	0.0719871	0.83121	0.409612	0.737658	-10.6041
sp|Q5VTT5|MYOM3_HUMAN-C1353;C1356	~ TTPKVO2U + Sex + HWWGT + D1AGE	TTPKVO2U	0.000134285	0.0303182	0.828767	0.412204	0.737658	-10.5009
sp|Q5VST9|OBSCN_HUMAN-C31	~ TTPKVO2U + Sex + HWWGT + D1AGE	TTPKVO2U	-0.000110064	0.0438235	-0.821703	0.414955	0.737658	-10.612
sp|Q9UKX2|MYH2_HUMAN-C819	~ TTPKVO2U + Sex + HWWGT + D1AGE	TTPKVO2U	-0.000129793	-0.0186711	-0.813605	0.419539	0.737658	-10.6186
sp|Q5VST9|OBSCN_HUMAN-C2122	~ TTPKVO2U + Sex + HWWGT + D1AGE	TTPKVO2U	0.00027401	0.103053	0.810953	0.42224	0.737658	-10.3328
sp|Q5VST9|OBSCN_HUMAN-C5857	~ TTPKVO2U + Sex + HWWGT + D1AGE	TTPKVO2U	-0.000128857	-0.00886337	-0.808874	0.423421	0.737658	-10.3345
sp|P19237|TNNI1_HUMAN-C87	~ TTPKVO2U + Sex + HWWGT + D1AGE	TTPKVO2U	-0.000148719	0.0592315	-0.803692	0.425192	0.737658	-10.6267
sp|P20929|NEBU_HUMAN-C3587;C3605	~ TTPKVO2U + Sex + HWWGT + D1AGE	TTPKVO2U	-8.94267e-05	-0.00542554	-0.795558	0.429865	0.737658	-10.6332
sp|P54296|MYOM2_HUMAN-C1291	~ TTPKVO2U + Sex + HWWGT + D1AGE	TTPKVO2U	-0.000125259	-0.0548312	-0.794801	0.430301	0.737658	-10.6339
sp|Q5VST9|OBSCN_HUMAN-C4919	~ TTPKVO2U + Sex + HWWGT + D1AGE	TTPKVO2U	-0.000176405	0.055832	-0.787453	0.435704	0.74104	-10.5346
sp|P12883|MYH7_HUMAN-C1340	~ TTPKVO2U + Sex + HWWGT + D1AGE	TTPKVO2U	-0.000191164	-3.78721e-05	-0.769167	0.445234	0.742004	-10.654
sp|Q5VST9|OBSCN_HUMAN-C1413;C1422	~ TTPKVO2U + Sex + HWWGT + D1AGE	TTPKVO2U	-0.000200534	0.0407493	-0.7707	0.445459	0.742004	-10.5791
sp|P68133|ACTS_HUMAN-C376	~ TTPKVO2U + Sex + HWWGT + D1AGE	TTPKVO2U	-0.000102741	-0.0201961	-0.766888	0.446577	0.742004	-10.6558
sp|Q08043|ACTN3_HUMAN-C490	~ TTPKVO2U + Sex + HWWGT + D1AGE	TTPKVO2U	0.000301325	-0.0421587	0.745607	0.459224	0.757193	-10.672
sp|Q5VST9|OBSCN_HUMAN-C3999;C4000	~ TTPKVO2U + Sex + HWWGT + D1AGE	TTPKVO2U	-0.000107196	0.0014958	-0.736802	0.464516	0.760118	-10.6786
sp|P12883|MYH7_HUMAN-C400	~ TTPKVO2U + Sex + HWWGT + D1AGE	TTPKVO2U	-0.000101908	0.000783585	-0.717416	0.477328	0.771885	-10.6192
sp|P21817|RYR1_HUMAN-C3170	~ TTPKVO2U + Sex + HWWGT + D1AGE	TTPKVO2U	-0.000117356	-0.0261843	-0.713232	0.478855	0.771885	-10.6959
sp|Q5VST9|OBSCN_HUMAN-C6129	~ TTPKVO2U + Sex + HWWGT + D1AGE	TTPKVO2U	-7.99495e-05	0.00234665	-0.705733	0.483468	0.773549	-10.7012
sp|P52179|MYOM1_HUMAN-C298	~ TTPKVO2U + Sex + HWWGT + D1AGE	TTPKVO2U	-9.16668e-05	-0.0149957	-0.673806	0.503385	0.794756	-10.7235
sp|Q5VST9|OBSCN_HUMAN-C4271	~ TTPKVO2U + Sex + HWWGT + D1AGE	TTPKVO2U	-0.000105892	-0.0172576	-0.674231	0.504081	0.794756	-10.5586
sp|Q5VTT5|MYOM3_HUMAN-C334	~ TTPKVO2U + Sex + HWWGT + D1AGE	TTPKVO2U	0.000242558	-0.240609	0.65198	0.517253	0.804128	-10.7381
sp|P54296|MYOM2_HUMAN-C422	~ TTPKVO2U + Sex + HWWGT + D1AGE	TTPKVO2U	0.000147079	-0.05664	0.653092	0.517471	0.804128	-10.5729
sp|Q5VST9|OBSCN_HUMAN-C661	~ TTPKVO2U + Sex + HWWGT + D1AGE	TTPKVO2U	-0.000105703	0.0048736	-0.63653	0.527192	0.813381	-10.7481
sp|P12883|MYH7_HUMAN-C1411	~ TTPKVO2U + Sex + HWWGT + D1AGE	TTPKVO2U	-0.000157242	0.0239064	-0.627184	0.533252	0.816897	-10.7541
sp|P54296|MYOM2_HUMAN-C174	~ TTPKVO2U + Sex + HWWGT + D1AGE	TTPKVO2U	-0.000114283	-0.0341851	-0.590844	0.557155	0.841634	-10.7765
sp|P21817|RYR1_HUMAN-C2237;C2240	~ TTPKVO2U + Sex + HWWGT + D1AGE	TTPKVO2U	-9.30445e-05	0.00419698	-0.590788	0.557193	0.841634	-10.7765
sp|Q5VTT5|MYOM3_HUMAN-C1175	~ TTPKVO2U + Sex + HWWGT + D1AGE	TTPKVO2U	-8.5071e-05	-0.000559504	-0.568379	0.572196	0.858256	-10.7897
sp|Q5VST9|OBSCN_HUMAN-C1606	~ TTPKVO2U + Sex + HWWGT + D1AGE	TTPKVO2U	-7.48555e-05	-0.00820831	-0.562531	0.576144	0.858256	-10.793
sp|P35609|ACTN2_HUMAN-C251	~ TTPKVO2U + Sex + HWWGT + D1AGE	TTPKVO2U	-6.63118e-05	-0.0117493	-0.545864	0.587467	0.859656	-10.8024
sp|P68133|ACTS_HUMAN-C259	~ TTPKVO2U + Sex + HWWGT + D1AGE	TTPKVO2U	-0.000135916	0.068065	-0.5454	0.587784	0.859656	-10.8027
sp|P20929|NEBU_HUMAN-C5103	~ TTPKVO2U + Sex + HWWGT + D1AGE	TTPKVO2U	-6.9193e-05	0.000898194	-0.54062	0.591052	0.859656	-10.8053
sp|P54296|MYOM2_HUMAN-C422;C432	~ TTPKVO2U + Sex + HWWGT + D1AGE	TTPKVO2U	-8.17602e-05	0.036352	-0.537771	0.593003	0.859656	-10.8068
sp|P21817|RYR1_HUMAN-C936	~ TTPKVO2U + Sex + HWWGT + D1AGE	TTPKVO2U	0.00012704	-0.102049	0.502007	0.618443	0.881028	-10.6616
sp|P20929|NEBU_HUMAN-C2372	~ TTPKVO2U + Sex + HWWGT + D1AGE	TTPKVO2U	-0.000140199	0.0444926	-0.485407	0.629403	0.881028	-10.834
sp|Q08043|ACTN3_HUMAN-C869	~ TTPKVO2U + Sex + HWWGT + D1AGE	TTPKVO2U	0.000159816	-0.0585465	0.482282	0.631607	0.881028	-10.8355
sp|P19237|TNNI1_HUMAN-C29	~ TTPKVO2U + Sex + HWWGT + D1AGE	TTPKVO2U	-0.000127324	0.0188306	-0.47983	0.633337	0.881028	-10.8367
sp|Q08043|ACTN3_HUMAN-C593	~ TTPKVO2U + Sex + HWWGT + D1AGE	TTPKVO2U	0.000204089	-0.0621988	0.478304	0.634416	0.881028	-10.8375
sp|Q08043|ACTN3_HUMAN-C494	~ TTPKVO2U + Sex + HWWGT + D1AGE	TTPKVO2U	0.000126159	-0.0244467	0.478148	0.635174	0.881028	-10.6735
sp|Q08043|ACTN3_HUMAN-C194	~ TTPKVO2U + Sex + HWWGT + D1AGE	TTPKVO2U	0.000290867	-0.143251	0.475643	0.636298	0.881028	-10.8388
sp|P20929|NEBU_HUMAN-C1574	~ TTPKVO2U + Sex + HWWGT + D1AGE	TTPKVO2U	-9.31653e-05	0.0392423	-0.467775	0.641878	0.883093	-10.8425
sp|Q5VST9|OBSCN_HUMAN-C4968;C4971	~ TTPKVO2U + Sex + HWWGT + D1AGE	TTPKVO2U	-9.98056e-05	0.00902457	-0.459271	0.648551	0.886626	-10.5593
sp|Q08043|ACTN3_HUMAN-C490;C494	~ TTPKVO2U + Sex + HWWGT + D1AGE	TTPKVO2U	-6.64939e-05	-0.00809621	-0.442823	0.65971	0.889687	-10.8541
sp|Q5VTT5|MYOM3_HUMAN-C794	~ TTPKVO2U + Sex + HWWGT + D1AGE	TTPKVO2U	-8.45801e-05	0.00297674	-0.436785	0.664055	0.889687	-10.8568
sp|O15273|TELT_HUMAN-C127	~ TTPKVO2U + Sex + HWWGT + D1AGE	TTPKVO2U	-6.54804e-05	0.0266659	-0.434429	0.665753	0.889687	-10.8578
sp|P54296|MYOM2_HUMAN-C391	~ TTPKVO2U + Sex + HWWGT + D1AGE	TTPKVO2U	-9.4104e-05	-0.0133538	-0.430244	0.669351	0.889687	-10.7553
sp|P52179|MYOM1_HUMAN-C714	~ TTPKVO2U + Sex + HWWGT + D1AGE	TTPKVO2U	6.59201e-05	-0.0199424	0.41955	0.676523	0.889687	-10.8643
sp|P12883|MYH7_HUMAN-C1748	~ TTPKVO2U + Sex + HWWGT + D1AGE	TTPKVO2U	-7.10169e-05	-0.0220434	-0.417066	0.678328	0.889687	-10.8653
sp|P20929|NEBU_HUMAN-C4822	~ TTPKVO2U + Sex + HWWGT + D1AGE	TTPKVO2U	-7.92098e-05	-0.0543979	-0.412302	0.681794	0.889687	-10.8673
sp|Q5VTT5|MYOM3_HUMAN-C432	~ TTPKVO2U + Sex + HWWGT + D1AGE	TTPKVO2U	0.000105408	-0.02113	0.401664	0.689559	0.889687	-10.8717
sp|P68133|ACTS_HUMAN-C12	~ TTPKVO2U + Sex + HWWGT + D1AGE	TTPKVO2U	-5.68782e-05	-0.0180217	-0.394419	0.694866	0.889687	-10.8746
sp|P20929|NEBU_HUMAN-C2633	~ TTPKVO2U + Sex + HWWGT + D1AGE	TTPKVO2U	-6.36012e-05	-0.026498	-0.394207	0.695022	0.889687	-10.8747
sp|P21817|RYR1_HUMAN-C252	~ TTPKVO2U + Sex + HWWGT + D1AGE	TTPKVO2U	-0.000107115	0.0281583	-0.387181	0.700184	0.889687	-10.8775
sp|Q5VST9|OBSCN_HUMAN-C1880	~ TTPKVO2U + Sex + HWWGT + D1AGE	TTPKVO2U	7.72574e-05	-0.00723651	0.382781	0.703929	0.889687	-10.7154
sp|P07951|TPM2_HUMAN-C36	~ TTPKVO2U + Sex + HWWGT + D1AGE	TTPKVO2U	-8.70329e-05	0.142539	-0.379129	0.706119	0.889687	-10.8807
sp|Q5VST9|OBSCN_HUMAN-C4000	~ TTPKVO2U + Sex + HWWGT + D1AGE	TTPKVO2U	-7.12714e-05	0.0167933	-0.365614	0.716119	0.889687	-10.8858
sp|P20929|NEBU_HUMAN-C446	~ TTPKVO2U + Sex + HWWGT + D1AGE	TTPKVO2U	-7.87351e-05	-0.00916317	-0.361946	0.719316	0.889687	-10.7829
sp|Q5VTT5|MYOM3_HUMAN-C1140	~ TTPKVO2U + Sex + HWWGT + D1AGE	TTPKVO2U	-7.41623e-05	-0.0190283	-0.360853	0.719654	0.889687	-10.8875
sp|P21817|RYR1_HUMAN-C208	~ TTPKVO2U + Sex + HWWGT + D1AGE	TTPKVO2U	-6.24887e-05	0.0589372	-0.357198	0.722373	0.889687	-10.8889
sp|P20929|NEBU_HUMAN-C784	~ TTPKVO2U + Sex + HWWGT + D1AGE	TTPKVO2U	-5.67031e-05	-0.0424343	-0.353763	0.72493	0.889687	-10.8901
sp|P21817|RYR1_HUMAN-C2565	~ TTPKVO2U + Sex + HWWGT + D1AGE	TTPKVO2U	5.415e-05	-0.00997388	0.34698	0.730443	0.891389	-10.7287
sp|Q5VST9|OBSCN_HUMAN-C404	~ TTPKVO2U + Sex + HWWGT + D1AGE	TTPKVO2U	-5.56182e-05	-0.0342048	-0.334202	0.739556	0.897439	-10.8969
sp|P21817|RYR1_HUMAN-C3635	~ TTPKVO2U + Sex + HWWGT + D1AGE	TTPKVO2U	-4.33089e-05	-0.013558	-0.319196	0.750842	0.902337	-10.9019
sp|P52179|MYOM1_HUMAN-C798	~ TTPKVO2U + Sex + HWWGT + D1AGE	TTPKVO2U	-4.17749e-05	0.000677388	-0.315632	0.753531	0.902337	-10.9031
sp|Q5VST9|OBSCN_HUMAN-C3206	~ TTPKVO2U + Sex + HWWGT + D1AGE	TTPKVO2U	-7.1409e-05	0.0550734	-0.302716	0.76369	0.902337	-10.8031
sp|P21817|RYR1_HUMAN-C1191	~ TTPKVO2U + Sex + HWWGT + D1AGE	TTPKVO2U	-4.54552e-05	-0.000338138	-0.297444	0.767682	0.902337	-10.745
sp|Q08043|ACTN3_HUMAN-C601	~ TTPKVO2U + Sex + HWWGT + D1AGE	TTPKVO2U	9.8401e-05	-0.11538	0.294977	0.769173	0.902337	-10.9095
sp|P21817|RYR1_HUMAN-C392	~ TTPKVO2U + Sex + HWWGT + D1AGE	TTPKVO2U	7.84267e-05	0.0271769	0.285901	0.776444	0.902337	-10.8395
sp|P52179|MYOM1_HUMAN-C342	~ TTPKVO2U + Sex + HWWGT + D1AGE	TTPKVO2U	5.2451e-05	-0.0593995	0.28242	0.77873	0.902337	-10.9132
sp|P52179|MYOM1_HUMAN-C518	~ TTPKVO2U + Sex + HWWGT + D1AGE	TTPKVO2U	3.96067e-05	-0.0330828	0.280982	0.779827	0.902337	-10.9136
sp|Q5VTT5|MYOM3_HUMAN-C381;C388	~ TTPKVO2U + Sex + HWWGT + D1AGE	TTPKVO2U	4.79593e-05	-0.0441901	0.279665	0.78119	0.902337	-10.7503
sp|P54296|MYOM2_HUMAN-C1183	~ TTPKVO2U + Sex + HWWGT + D1AGE	TTPKVO2U	-8.86308e-05	0.2746	-0.241614	0.810019	0.928447	-10.9241
sp|P52179|MYOM1_HUMAN-C676	~ TTPKVO2U + Sex + HWWGT + D1AGE	TTPKVO2U	4.74946e-05	0.019026	0.238537	0.812391	0.928447	-10.9248
sp|P68133|ACTS_HUMAN-C287	~ TTPKVO2U + Sex + HWWGT + D1AGE	TTPKVO2U	-0.000141407	-0.0985017	-0.22321	0.824237	0.930713	-10.9284
sp|Q08043|ACTN3_HUMAN-C593;C601	~ TTPKVO2U + Sex + HWWGT + D1AGE	TTPKVO2U	5.85842e-05	-0.00869018	0.219962	0.826752	0.930713	-10.9292
sp|Q5VTT5|MYOM3_HUMAN-C1134	~ TTPKVO2U + Sex + HWWGT + D1AGE	TTPKVO2U	-4.36626e-05	-0.0270142	-0.219255	0.8273	0.930713	-10.9293
sp|P52179|MYOM1_HUMAN-C9	~ TTPKVO2U + Sex + HWWGT + D1AGE	TTPKVO2U	2.6521e-05	0.0586177	0.207711	0.836257	0.935914	-10.9318
sp|P20929|NEBU_HUMAN-C4559	~ TTPKVO2U + Sex + HWWGT + D1AGE	TTPKVO2U	-4.50331e-05	0.00402056	-0.200625	0.841765	0.937223	-10.9333
sp|P12883|MYH7_HUMAN-C947	~ TTPKVO2U + Sex + HWWGT + D1AGE	TTPKVO2U	-5.55686e-05	-0.0188962	-0.181773	0.85646	0.947661	-10.937
sp|P54296|MYOM2_HUMAN-C299	~ TTPKVO2U + Sex + HWWGT + D1AGE	TTPKVO2U	2.62999e-05	-0.0275163	0.17434	0.862268	0.947661	-10.9383
sp|P08590|MYL3_HUMAN-C76	~ TTPKVO2U + Sex + HWWGT + D1AGE	TTPKVO2U	4.98107e-05	-0.0710222	0.164952	0.869614	0.947661	-10.9399
sp|Q5VTT5|MYOM3_HUMAN-C711	~ TTPKVO2U + Sex + HWWGT + D1AGE	TTPKVO2U	3.29163e-05	0.0537029	0.158175	0.874924	0.947661	-10.941
sp|P12814|ACTN1_HUMAN-C180	~ TTPKVO2U + Sex + HWWGT + D1AGE	TTPKVO2U	-5.25523e-05	0.0268415	-0.157007	0.875841	0.947661	-10.9412
sp|P08590|MYL3_HUMAN-C67;C76	~ TTPKVO2U + Sex + HWWGT + D1AGE	TTPKVO2U	6.22178e-05	0.131092	0.155185	0.877464	0.947661	-10.6548
sp|P08590|MYL3_HUMAN-C182	~ TTPKVO2U + Sex + HWWGT + D1AGE	TTPKVO2U	-2.55561e-05	0.0494006	-0.141144	0.888295	0.953693	-10.9436
sp|Q5VST9|OBSCN_HUMAN-C247	~ TTPKVO2U + Sex + HWWGT + D1AGE	TTPKVO2U	3.02315e-05	0.0687227	0.136586	0.891879	0.953693	-10.9443
sp|P20929|NEBU_HUMAN-C1286	~ TTPKVO2U + Sex + HWWGT + D1AGE	TTPKVO2U	2.95241e-05	0.0564205	0.124864	0.901263	0.956548	-10.842
sp|P19237|TNNI1_HUMAN-C66	~ TTPKVO2U + Sex + HWWGT + D1AGE	TTPKVO2U	3.02748e-05	0.055702	0.121946	0.903406	0.956548	-10.9462
sp|Q5VTT5|MYOM3_HUMAN-C1134;C1140	~ TTPKVO2U + Sex + HWWGT + D1AGE	TTPKVO2U	1.86442e-05	0.002772	0.102224	0.918968	0.968278	-10.9485
sp|P20929|NEBU_HUMAN-C3587	~ TTPKVO2U + Sex + HWWGT + D1AGE	TTPKVO2U	1.47955e-05	-0.0443147	0.0751583	0.940467	0.98176	-10.7874
sp|Q5VTT5|MYOM3_HUMAN-C412;C430	~ TTPKVO2U + Sex + HWWGT + D1AGE	TTPKVO2U	-1.09886e-05	-0.012262	-0.0583411	0.95377	0.98176	-10.7886
sp|Q5VTT5|MYOM3_HUMAN-C672	~ TTPKVO2U + Sex + HWWGT + D1AGE	TTPKVO2U	1.0544e-05	-0.0513067	0.0517731	0.958906	0.98176	-10.9524
sp|P20929|NEBU_HUMAN-C3119	~ TTPKVO2U + Sex + HWWGT + D1AGE	TTPKVO2U	-8.43543e-06	-0.033388	-0.0451017	0.964197	0.98176	-10.9528
sp|Q5VST9|OBSCN_HUMAN-C4572;C4581	~ TTPKVO2U + Sex + HWWGT + D1AGE	TTPKVO2U	-7.07028e-06	-0.0395743	-0.0430021	0.965916	0.98176	-10.7894
sp|P09493|TPM1_HUMAN-C190	~ TTPKVO2U + Sex + HWWGT + D1AGE	TTPKVO2U	-1.29513e-05	0.0279975	-0.0425175	0.966247	0.98176	-10.9529
sp|P63316|TNNC1_HUMAN-C35	~ TTPKVO2U + Sex + HWWGT + D1AGE	TTPKVO2U	-8.80347e-06	0.078653	-0.0409177	0.967516	0.98176	-10.9529
sp|P20929|NEBU_HUMAN-C4332	~ TTPKVO2U + Sex + HWWGT + D1AGE	TTPKVO2U	-6.92713e-06	0.0267581	-0.0402144	0.968124	0.98176	-10.8492
sp|Q5VST9|OBSCN_HUMAN-C3784;C3786	~ TTPKVO2U + Sex + HWWGT + D1AGE	TTPKVO2U	-4.76939e-06	-0.0235775	-0.0315372	0.97496	0.984072	-10.9533
sp|P20929|NEBU_HUMAN-C693	~ TTPKVO2U + Sex + HWWGT + D1AGE	TTPKVO2U	-3.64492e-06	0.0267422	-0.0222958	0.982324	0.986893	-10.8497
sp|Q5VST9|OBSCN_HUMAN-C82	~ TTPKVO2U + Sex + HWWGT + D1AGE	TTPKVO2U	5.60232e-07	0.0372317	0.00512295	0.995932	0.995932	-10.9538
