# Supplementary material for: Signatures of cysteine oxidation on muscle structural and contractile proteins are associated with physical performance and muscle function in older adults: Study of Muscle, Mobility and Aging (SOMMA)
Source: Aging Cell. 2024 Feb 8;23(6):e14094. doi: 10.1111/acel.14094 (PMC11166363; doi:10.1111/acel.14094)
Supplement: Supplementary file 6 — File S5. [file ACEL-23-e14094-s004.xlsx]

## Sheet: File S5 README
Supplemental File S5. Results of linear regression analyses (limma) testing associations between clusters of Cys oxidation and phenotypic measurements.
	Below are codes used to represent phenotype:
	Phenotype	Phenotype Code
	VO2 Peak	TTPKVO2U
	Walking Speed	NF4WLKSPD
	Leg Strength	LEREPMAX
	Leg Power	LEPEAKPWR2
	Age	D1AGE
	Weight	HWWGT
	Sex	Sex
	Sheet Name	Sheet Contents
	Limma	Statistical analysis of each signature (or cluster of Cys sites) in association with its phenotype.
	TTPKVO2U	Correlation coefficients for the VO2 Peak clusters. Correlation coefficients of cross-correlation for each VO2 peak cluster relative to other phenotypes are reported in adjacent columns.
	NF4WLKSPD	Correlation coefficients for the walking speed clusters. Correlation coefficients of cross-correlation for each walking speed cluster relative to other phenotypes are reported in adjacent columns.
	LEREPMAX	Correlation coefficients for the leg strength clusters. Correlation coefficients of cross-correlation for each leg strength cluster relative to other phenotypes are reported in adjacent columns.
	LEPEAKPWR2	Correlation coefficients for the leg power clusters. Correlation coefficients of cross-correlation for each leg power cluster relative to other phenotypes are reported in adjacent columns.

## Sheet: Limma
Variable	Cluster	logFC	P.Value	adj.P.Val	adj.P.Val Significance
LEPEAKPWR2	1	-0.330279	0.000474643	0.00284786	**
LEPEAKPWR2	2	0.216885	0.00156685	0.00318069	**
LEPEAKPWR2	3	-0.255234	0.00159035	0.00318069	**
LEPEAKPWR2	4	0.335275	0.00333465	0.00500197	**
LEPEAKPWR2	5	-0.255521	0.00961531	0.0115384	*
LEPEAKPWR2	6	-0.173019	0.0130036	0.0130036	*
NF4WLKSPD	1	-0.195217	0.000895212	0.00353063	**
NF4WLKSPD	2	-0.25045	0.00117688	0.00353063	**
NF4WLKSPD	3	-0.235979	0.00188553	0.00377107	**
NF4WLKSPD	4	-0.241386	0.00253293	0.0037994	**
NF4WLKSPD	5	-0.110738	0.00534182	0.00641018	**
NF4WLKSPD	6	0.108617	0.0281577	0.0281577	*
LEREPMAX	1	-0.336476	0.000155426	0.000932555	***
LEREPMAX	2	-0.334568	0.000473954	0.00142186	**
LEREPMAX	3	-0.174962	0.00196596	0.00303261	**
LEREPMAX	4	0.19208	0.00202174	0.00303261	**
LEREPMAX	5	-0.171452	0.00540151	0.00648181	**
LEREPMAX	6	0.253415	0.0150243	0.0150243	*
TTPKVO2U	1	-0.228379	0.00263873	0.0137924	*
TTPKVO2U	2	-0.196521	0.00459746	0.0137924	*
TTPKVO2U	3	-0.345161	0.00701568	0.0140314	*
TTPKVO2U	4	-0.183077	0.0200728	0.0301093	*
TTPKVO2U	5	-0.152252	0.0417101	0.0421439	*
TTPKVO2U	6	-0.140686	0.0421439	0.0421439	*

## Sheet: TTPKVO2U
TTPKVO2U_Cluster	TTPKVO2U	LEPEAKPWR2	NF4WLKSPD	LEREPMAX
1	-0.270069	-0.15719	-0.217962	-0.158978
2	-0.371612	-0.191941	-0.39729	-0.298544
3	-0.25608	-0.191337	-0.241474	-0.201006
4	-0.329212	-0.327064	-0.356066	-0.350996
5	-0.115214	-0.05677	-0.179243	-0.0428669
6	-0.189454	-0.279634	-0.447461	-0.267496

## Sheet: NF4WLKSPD
NF4WLKSPD_Cluster	NF4WLKSPD	LEPEAKPWR2	LEREPMAX	TTPKVO2U
1	-0.38511	-0.322204	-0.365568	-0.181588
2	-0.392514	-0.253536	-0.284602	-0.1909
3	-0.354989	-0.157656	-0.189829	-0.10266
4	-0.314592	-0.0728089	-0.184381	-0.0858535
5	0.209711	0.0435026	0.00806167	-0.201248
6	-0.329019	-0.17352	-0.199919	-0.313663

## Sheet: LEREPMAX
LEREPMAX_Cluster	LEREPMAX	LEPEAKPWR2	NF4WLKSPD	TTPKVO2U
1	0.135561	0.148966	0.0740304	0.00578216
2	0.0631615	0.106555	0.212084	-0.146741
3	-0.18408	-0.0985154	-0.34246	-0.0568077
4	-0.251696	-0.228562	-0.246061	-0.293529
5	-0.366515	-0.206488	-0.330096	-0.196869
6	-0.329524	-0.314688	-0.377394	-0.184978

## Sheet: LEPEAKPWR2
LEPEAKPWR2_Cluster	LEPEAKPWR2	NF4WLKSPD	LEREPMAX	TTPKVO2U
1	-0.19166	-0.39603	-0.270892	-0.141112
2	-0.337615	-0.368149	-0.363975	-0.178808
3	-0.234064	-0.293689	-0.236894	-0.295068
4	-0.261014	-0.316413	-0.218651	-0.188061
5	0.479231	0.0660867	0.284484	0.301447
6	0.164401	0.14605	0.127309	-0.0836924
